# Supplementary material for: Coronavirus spike protein-specific antibodies indicate frequent infections and reinfections in infancy and among BNT162b2-vaccinated healthcare workers
Source: Sci Rep. 2023 May 24;13:8416. doi: 10.1038/s41598-023-35471-3 (PMC10206561; doi:10.1038/s41598-023-35471-3)
Supplement: Supplementary file 1 — Supplementary Information 1. [file 41598_2023_35471_MOESM1_ESM.xlsx]

## Sheet: Figure 1
Figure 1
code	age	SC2-S1-mFc	MERS-S1-mFc	229E-S1-mFc	HKU1-S1-mFc	NL63-S1-mFc	OC43-S1-mFc
CH-001	1y	3.38817	8.93067	8.4998	112.573	79.8081	143.615
CH-002	1y	1	1	1	2.66353	44.6533	71.3278
CH-003	1y	1	1	1	1	82.0407	1
CH-004	1y	1	1	1	3.05523	1	48.0415
CH-005	1y	1	1	1	1	92.3032	1
CH-006	1y	1	1	1	1	1	1
CH-007	1y	1	1	1	1	1.9389	1
CH-008	1y	1	1	1	2.54602	1	26.0086
CH-009	1y	1	1	1	4.91579	90.4818	36.7019
CH-010	1y	1	1	106.894	1	1.41011	1
CH-011	1y	1	1	1	2.35018	37.0936	32.0407
CH-012	1y	1	1	1.33177	11.8488	51.4884	54.6416
CH-013	1y	1	1	5.30748	1	83.96	1
CH-014	1y	1	1	1	4.95868	1	45.5444
CH-015	1y	1	1	17.2116	1	76.7158	1
CH-016	1y	5.00105	3.74204	3.49024	12.5411	3.57418	59.9776
CH-017	1y	1	1	1	2.15595	1	1
CH-018	1y	1.83255	1	1.04204	16.1516	1.77866	82.2314
CH-019	1y	3.19799	1	1	10.133	1	62.5584
CH-020	1y	1	1	3.90586	1	1	38.6759
CH-021	1y	1	1	3.0839	10.2361	81.0351	58.1789
CH-022	1y	1	1	1.45526	2.20985	68.5232	24.3083
CH-023	1y	1	1	1	1	1	1
CH-024	1y	1	1	1	25.1347	1	49.7485
CH-025	1y	1	1	2.86857	1	32.6771	1
CH-026	1y	1.63493	1	1	3.28782	1	1.34747
CH-027	1y	1	1	3.9346	1	52.2817	1
CH-028	1y	1.1678	1	1	1	31.4409	1
CH-029	1y	1.39817	1	62.775	1	10.3393	23.5551
CH-030	1y	1	1	1	53.4954	1	1
CH-031	1y	1	1	94.3717	1	87.3364	13.3672
CH-032	1y	1.25568	1	5.53032	1	70.5228	1
CH-033	1y	3.10802	1	7.20456	1	79.927	1.131
CH-034	1y	2.12842	1	1	8.29103	1.14881	83.596
CH-035	1y	1	1	1	71.6092	1	75.1892
CH-036	1y	1.66533	1	1	1	1	1
CH-037	1y	1	1	1	1	22.9317	10.5708
CH-038	1y	2.14623	1	1	1.46941	1.34473	1
CH-039	1y	1	1	1	1.41598	1	52.498
CH-040	1y	1	1	1	1	1	1
CH-041	1y	1	1	3.25051	1	1	1
CH-042	1y	1	1	1	3.19368	1	49.1071
CH-043	1y	1	1	1	6.86813	1	63.2727
CH-044	1y	2.33516	1.97459	1.49382	1.57967	2.74725	2.00893
CH-045	1y	1	1	1	1	51.013	1
CH-046	1y	1	1	1	8.49931	1	46.4801
CH-047	1y	2.60989	1.75137	1.21909	1.13324	1.33929	1.42514
CH-048	1y	1.2706	1	1	1	1	1
CH-049	1y	1	1	1	1	1	1
CH-050	1y	1.75137	1	1.80288	1	1	1
CH-051	1y	1	4.24107	1	1	57.263	1
CH-052	1y	1	1	1	1	1	1
CH-053	1y	1	1	1.63118	1	49.4162	1
CH-054	1y	1	1	1	1	1	1
CH-055	1y	1	1	1	2.4658	1	33.5299
CH-056	1y	4.64488	1	4.44827	1	76.8493	2.61325
CH-057	1y	1	1	1	1	1	1
CH-058	1y	1.36452	1	19.4282	1	63.9015	1
CH-059	1y	1.30253	1	1	69.6731	1	2.51495
CH-060	1y	1	1.14793	2.4186	1	1	1
CH-061	1y	1	1	1	1	1	1
CH-062	1y	1	1	1	1	1	1
CH-063	1y	5.546	1	1.08954	33.2842	35.4633	2.84263
CH-064	1y	2.22004	1	1	1.00762	1	25.7148
CH-065	1y	2.71156	1	1	5.49685	1	21.1108
CH-066	1y	3.20308	1	68.7229	38.183	4.46465	2.35111
CH-067	1y	1	1	1	1	1	1
CH-068	1y	2.17089	1	1	1	1	1.18784
CH-069	1y	3.69909	1.72506	5.92211	6.56233	74.4087	35.3904
CH-070	1y	1	1	1	41.1168	1	1
CH-071	1y	1	1	1	1	1	1
CH-072	1y	6.86593	4.7289	6.92369	85.7628	2.98173	5.00325
CH-073	1y	2.09852	1	2.16966	1.44051	2.22301	53.3523
CH-074	1y	4.13373	1	1.44786	1	1	1.88151
CH-075	1y	2.43642	1	1.4583	1	1	2.32972
CH-076	1y	5.22853	2.54313	2.84546	2.64983	3.87693	3.45012
CH-077	1y	4.8052	1.27999	3.40631	1.65769	1.97944	3.11254
CH-078	1y	2.29415	1	1.04926	1	1.31602	1
CH-079	1y	1	1	106.029	1	1	1
CH-080	1y	2.70318	1.24489	2.29415	8.28739	2.36529	75.4224
CH-081	1y	1	1	60.0747	1	1	1
CH-082	1y	1.24489	1	1	1	1	1
CH-083	1y	1	1	58.5928	2.60899	1	1
CH-084	1y	1.27925	1	1	97.6772	2.94563	80.5588
CH-085	1y	2.28864	1	3.02505	1.69663	1	24.2798
CH-086	1y	1.58223	1	1	1	5.77344	1
CH-087	1y	5.03282	2.407	2.76048	2.18818	2.74365	2.84464
CH-088	1y	1	1	18.8352	1	1	1
CH-089	1y	1	1	1	1	1	1
CH-090	1y	1	1	1	69.3991	1	1.83471
CH-091	1y	7.64181	2.32284	7.15368	94.2097	4.25854	5.70611
CH-092	1y	4.71301	1	1	1	1	1
CH-093	1y	4.72984	1	1.17825	1	1.24558	1
CH-094	1y	1	1	1	73.5791	1	1
CH-095	1y	6.22791	7.62498	39.5051	3.43377	3.65258	7.35566
CH-096	1y	1.22875	1	1	1	25.6522	1
CH-097	1y	1	1	1	1	1	1
CH-098	1y	2.83734	2.17313	31.9183	1.91322	1	2.01429
CH-099	1y	1	1	1	1	1	5.56026
CH-100	1y	9.24843	9.27731	12.8872	80.7812	7.61678	16.0349
CH-101	1y	1	1	18.2629	45.5647	1	1
CH-102	1y	1	1	1	1	1	1
CH-103	1y	1.36986	1	15.0523	1	87.1282	26.0274
CH-104	1y	1	1	1.77515	72.392	37.0674	2.01832
CH-105	1y	1	1	1	1	1	1
CH-106	1y	1	1	1	1	1	1
CH-107	1y	2.71541	1	1.22396	1	1.06185	21.1964
CH-108	1y	4.43382	1.40229	2.90995	1	3.15312	4.2717
CH-109	1y	3.50977	3.31523	3.23417	21.7962	5.81179	10.4807
CH-110	1y	3.20175	1	1	71.9867	1	3.23417
CH-111	1y	1	1	1	53.9337	1	1
CH-112	1y	1	1	1	1	1	1
CH-113	1y	2.73162	1	1	1	1	1.74273
CH-114	1y	2.22907	1	1.43471	90.7433	1.02942	7.53019
CH-115	1y	1	1	1	1	1	1
CH-116	1y	1.18333	1	1	1	1	1
CH-117	1y	1	1	2.77681	1	55.1794	9.79926
CH-118	1y	1	1	1	23.2722	1	1
CH-119	1y	1	1	99.537	51.6206	4.87052	1
CH-120	1y	1	1	51.934	1	1	1
CH-121	1y	1	1	71.1713	1	74.2583	1
CH-122	1y	1	1	1	11.5246	1	7.88887
CH-123	1y	1	1	1	1	1	1
CH-124	1y	1	1	1	1	1	1
CH-125	1y	1	1	1	1	50.7289	1
CH-126	1y	1	1	3.18985	1.14903	1.08043	57.4173
CH-127	1y	1	1	98.0792	1	5.16206	1
CH-128	1y	1	1.01183	1	5.02487	1	58.0003
CH-129	1y	1	1	1	1.45351	1	1.45351
CH-130	1y	1	1	3.09928	1	1	1
CH-131	1y	2.1149	1.40737	27.6475	49.1348	1	2.02261
CH-132	1y	1	1	1.75439	1	1	1.24901
CH-133	1y	1	1	9.26287	1	1	42.9644
CH-134	1y	1.02284	1	1	3.97601	1	70.3914
CH-135	1y	1	1	4.35348	3.2272	31.4273	36.64
CH-136	1y	1.19203	1.09975	1.69961	1.16127	1.82266	6.31393
CH-137	1y	2.31485	2.25333	7.74437	1.46889	1.45351	3.06852
CH-138	1y	1.13051	1	1.22279	1	1	1.46889
CH-139	1y	1	1	6.30279	1	59.382	1
CH-140	1y	1	1	1	2.59171	1	35.6149
CH-001	2y	1	1	2.87897	18.6643	74.8727	57.0114
CH-002	2y	1	1	1	1	65.5112	29.103
CH-003	2y	1.17509	1	4.66118	1.91931	119.663	30.7677
CH-004	2y	1	1	1	84.528	1	69.5065
CH-005	2y	1	3.15315	49.5691	1	50.7442	1
CH-006	2y	1	1	1	1.01841	1	1
CH-007	2y	1.35135	1	59.6553	95.0255	2.52644	4.387
CH-008	2y	1	1	26.6549	3.77987	1	23.4038
CH-009	2y	1	1	1.78222	84.058	109.401	70.6228
CH-010	2y	1.21426	1	107.148	1	4.70035	1
CH-011	2y	1	1	50.9988	39.0129	58.1669	26.1849
CH-012	2y	1	1	1	6.93302	50.5288	27.7712
CH-013	2y	2.54602	1	8.32354	2.07599	87.8183	1
CH-014	2y	1	1	8.87531	6.23428	33.4172	6.73733
CH-015	2y	1	1	41.9511	42.6338	89.5257	1
CH-016	2y	1.05617	1	1	3.83997	1	37.959
CH-017	2y	1	1	1	3.21595	1	1.50916
CH-018	2y	2.83866	1.67086	2.58714	107.186	4.40172	101.347
CH-019	2y	1.18577	1	1	97.88	3.41358	98.5986
CH-020	2y	1	1	53.1442	2.28864	1	25.8537
CH-021	2y	1	1	49.8731	5.49873	65.5464	32.3233
CH-022	2y	1	1	1.04204	29.4287	56.1804	27.5961
CH-023	2y	1	1	1	1	1	1
CH-024	2y	1	1	27.4524	39.8491	1.00611	67.3015
CH-025	2y	1	1	1	24.1098	20.6491	1
CH-026	2y	2.03018	1.02407	1	1.81459	1.94035	2.08408
CH-027	2y	1	1	5.2641	50.9342	68.8106	15.3432
CH-028	2y	1	2.38951	1	31.908	31.2972	1
CH-029	2y	1.16662	1.05976	109.333	36.5749	2.23528	10.749
CH-030	2y	1	1	1	27.4379	1	1
CH-031	2y	1	1	21.3287	16.3772	50.8238	65.0191
CH-032	2y	1	1	4.44385	12.6904	67.388	1.73657
CH-033	2y	1	1	56.6658	1	79.1077	1
CH-034	2y	4.99599	1.32692	86.7308	30.8398	3.85609	66.4797
CH-035	2y	1	1	36.8599	73.426	1	39.9234
CH-036	2y	1	1	89.0284	1	2.57369	1
CH-037	2y	1	1	1	38.3204	43.9487	38.4451
CH-038	2y	1.05976	1	1	64.5917	1	3.96295
CH-039	2y	1	1	1	1.54065	1	42.8444
CH-040	2y	1	1	1	76.4182	1	1.89687
CH-041	2y	1	1	58.3044	44.7502	1	1
CH-042	2y	1	1.18475	12.1738	15.8654	1.5625	60.3194
CH-043	2y	1	1	1	9.87294	1	42.2047
CH-044	2y	1.64835	1.59684	1.57967	11.3152	3.02198	3.125
CH-045	2y	1	1	25.8757	1	25.7898	1
CH-046	2y	1	1	1	87.0536	1	64.4918
CH-047	2y	5.04808	4.06937	1.78571	69.6257	2.64423	3.67445
CH-048	2y	1	1	1	1	1	3.67445
CH-049	2y	1	1	1	71.0165	1	1
CH-050	2y	1	1.11607	1	77.112	1	2.18063
CH-051	2y	1	1.40797	1	1	35.5082	1
CH-052	2y	1	1.49382	1	4.0522	1	42.1703
CH-053	2y	1	1	1	3.10783	28.5886	13.7191
CH-054	2y	1	1	1	1	1	1
CH-055	2y	1	1	1	63.9879	1	78.029
CH-056	2y	5.02171	5.31662	4.61211	78.1109	53.6987	6.62734
CH-057	2y	1	1	1	1	1	1
CH-058	2y	1	1	8.43982	48.8846	49.0723	1
CH-059	2y	1.35168	1	1	40.7717	1	2.80986
CH-060	2y	1.60999	1.58111	2.05761	1	1	4.23796
CH-061	2y	1	1	1	4.80872	1	34.8079
CH-062	2y	1	1.18784	1	20.1606	1	64.6924
CH-063	2y	6.21774	1.56468	1.6466	12.6567	46.4406	3.23585
CH-064	2y	1.36807	1	1	7.69231	1	49.8812
CH-065	2y	1	1	1	1.76128	1	9.28156
CH-066	2y	1.51552	1	83.6487	41.4107	49.8321	1
CH-067	2y	1	1	1	1	1	1
CH-068	2y	1	1	85.6312	1.49914	1.95789	31.1706
CH-069	2y	1.9029	1	3.98364	5.0329	60.1103	20.4339
CH-070	2y	1	1	63.258	99.6977	3.05887	53.05
CH-071	2y	1	1	1	1	1	29.486
CH-072	2y	4.07913	3.15501	9.52278	77.6623	65.3599	34.9505
CH-073	2y	1	1	121.768	1.26267	79.2282	28.4901
CH-074	2y	1.02819	1	2.0214	1	70.4414	8.49829
CH-075	2y	2.6854	1	101.352	9.99466	64.5741	63.4181
CH-076	2y	6.31336	5.65534	4.76614	67.2061	6.9358	28.2945
CH-077	2y	7.63097	5.12695	6.52584	6.02224	5.36476	6.49787
CH-078	2y	1	1	4.33932	1	64.6986	41.5259
CH-079	2y	1	1	130.82	1	80.9177	1
CH-080	2y	1	1	1	13.3203	1	85.3637
CH-081	2y	1	1	26.3027	1	1	13.8894
CH-082	2y	1	1	121.199	2.13409	75.12	36.6708
CH-083	2y	1	1	79.3974	23.0096	44.235	52.6342
CH-084	2y	1	1	5.04965	70.6952	51.8936	84.0599
CH-085	2y	1	1	3.11169	65.1722	1.65331	74.8177
CH-086	2y	1	1	1	1.31291	1	29.2038
CH-087	2y	3.46743	1.8852	2.39017	4.56152	4.00606	51.1698
CH-088	2y	1	1	16.5965	1	1	1
CH-089	2y	1	1	1	86.7867	1	4.29221
CH-090	2y	2.05353	1	2.67632	54.7551	42.1478	28.8504
CH-091	2y	3.33277	1	3.06346	77.4112	12.9271	55.6304
CH-092	2y	1.11092	1	1.43074	1.17825	50.1936	30.8366
CH-093	2y	4.02289	1	3.11395	2.30601	59.0136	33.4624
CH-094	2y	3.27701	1	3.92558	98.8735	71.5651	71.8894
CH-095	2y	1.61589	1.26241	86.4164	1	66.4871	1.4139
CH-096	2y	1.27925	1	44.134	1	38.613	1
CH-097	2y	1	1	1.14589	1	43.49	1
CH-098	2y	3.16945	2.64963	23.3846	4.90217	1.37896	28.2218
CH-099	2y	1	1.31508	1	1	1	3.83758
CH-100	2y	28.3084	28.8716	32.1349	74.8899	49.722	30.5898
CH-101	2y	1.53173	1	11.2271	36.2734	1	15.5024
CH-102	2y	1	1	1	1	1	1
CH-103	2y	1	1	10.5455	61.1737	69.7333	94.6827
CH-104	2y	1	1	59.893	70.1872	47.2481	19.9805
CH-105	2y	1	1	3.4125	1	79.833	1
CH-106	2y	1	1	1	1	1	1
CH-107	2y	1.11048	1	4.45003	43.3087	53.0518	95.3149
CH-108	2y	1	1	8.19486	1	91.4242	2.47224
CH-109	2y	1.38607	1.22396	2.08316	28.7833	62.6003	66.9774
CH-110	2y	5.01743	1	7.09249	59.7309	92.3969	3.63946
CH-111	2y	2.36099	1.36122	2.22256	29.5547	21.3566	1.66885
CH-112	2y	1.24017	1	3.25039	1	51.301	3.91505
CH-113	2y	1	1	1.01321	34.4735	61.3196	51.1875
CH-114	2y	2.40739	1	2.00211	86.2689	45.5946	35.1058
CH-115	2y	1	7.62746	1	1.20775	1	39.2883
CH-116	2y	1	1	1	1	1	1
CH-117	2y	1	1	2.24523	1	46.1425	9.28167
CH-118	2y	1	1	1	20.9741	1	26.4277
CH-119	2y	1	1	97.9935	42.4798	7.73452	19.3449
CH-120	2y	1.34993	1	41.778	1	1	15.7166
CH-121	2y	1	1	45.824	1.14903	56.011	1
CH-122	2y	1	1	1	3.61859	1	11.0787
CH-123	2y	2.84685	2.65821	2.64106	2.10942	4.92197	2.21231
CH-124	2y	1	1	1	1	1	1
CH-125	2y	1	1	3.0012	1	75.4588	1
CH-126	2y	1	1	1	56.3711	8.04322	102.435
CH-127	2y	1.11473	1	76.522	1	39.3586	46.1842
CH-128	2y	1	1	56.3368	43.9376	4.76762	104.322
CH-129	2y	1	1	1	1	1	1
CH-130	2y	2.02261	1	1	1	1	1
CH-131	2y	1	1	29.2471	28.9856	35.661	1
CH-132	2y	2.08649	2.8951	71.7999	23.9189	3.09725	92.7514
CH-133	2y	1.26345	2.43304	1.22013	6.30279	1	51.9746
CH-134	2y	1	1	4.66815	71.9757	1	69.1456
CH-135	2y	1	3.28496	23.3124	75.2364	81.3443	104.548
CH-136	2y	1.11513	1.42275	2.22256	44.459	2.88395	82.927
CH-137	2y	1.93032	2.74552	7.12912	1	2.48404	5.23725
CH-138	2y	1	1	1	4.25286	1	1.2997
CH-139	2y	1	1	30.9942	1	95.1917	1
CH-140	2y	1	1	1	62.0088	1	47.5813
CH-001	3y	1	1	2.48727	4.2499	64.9628	32.0407
CH-002	3y	1	1	2.50685	12.1817	69.2127	58.9503
CH-003	3y	1.91931	1	2.31101	44.1246	112.652	107.481
CH-004	3y	1	1	1.21426	45.045	68.3901	24.8923
CH-005	3y	1	1.52761	114.61	32.8633	112.064	55.425
CH-006	3y	1	1	1	1	31.179	1
CH-007	3y	1.72346	2.0564	127.712	121.563	94.1246	62.4559
CH-008	3y	1	1	106.678	26.2241	92.5186	68.9385
CH-009	3y	1	1	3.79945	82.0407	100.862	68.7622
CH-010	3y	2.66353	2.68312	126.498	6.63925	108.715	55.092
CH-011	3y	1	1	37.0153	18.1355	70.3486	12.3188
CH-012	3y	1	1.17509	1	6.14963	43.537	21.5433
CH-013	3y	1.52761	1	1.89973	3.15315	66.2358	52.4481
CH-014	3y	1.04204	1	1.61696	6.97089	86.9925	22.6195
CH-015	3y	1	1	25.4042	34.567	87.2979	33.2734
CH-016	3y	2.48304	1	3.07057	4.11975	68.0632	26.642
CH-017	3y	2.53324	2.94646	3.71901	5.80309	61.0313	3.52138
CH-018	3y	1.88645	1	4.49156	96.1912	68.4333	79.5724
CH-019	3y	1	1	5.44377	88.9687	44.4305	91.2325
CH-020	3y	1.35008	2.43304	67.5836	18.3886	43.8596	68.1323
CH-021	3y	1	1	43.6899	1	67.0691	13.2046
CH-022	3y	1.58103	1	2.92849	18.2178	55.7133	25.3503
CH-023	3y	1	1	6.23428	5.17427	50.3054	53.5393
CH-024	3y	1	1	31.2612	15.5228	41.8972	28.9616
CH-025	3y	1	1	6.52926	15.9579	50.7498	12.8816
CH-026	3y	1	1	1	1	1	17.5889
CH-027	3y	1	1	4.85088	32.986	74.4341	47.3769
CH-028	3y	1.97628	2.04815	3.8807	11.0313	88.8609	7.24039
CH-029	3y	1.70095	1	57.022	45.0352	53.9407	56.1849
CH-030	3y	1	1	1.38035	17.1253	56.3096	39.0329
CH-031	3y	1	1.32692	23.1632	2.52026	65.1794	25.5321
CH-032	3y	1.07757	1	13.7234	33.084	98.2545	49.3276
CH-033	3y	1	1	23.6798	1.36254	59.3018	31.481
CH-034	3y	3.21489	1	90.7561	16.6622	4.31917	40.0303
CH-035	3y	1	1	76.9703	31.855	37.5011	36.7887
CH-036	3y	1	1	67.5305	1.34473	30.6973	43.2897
CH-037	3y	1	1	9.89402	23.6441	39.4069	17.0184
CH-038	3y	1	1	1	52.3199	1	30.0739
CH-039	3y	1.20224	1	1.48722	7.07988	41.7758	70.5228
CH-040	3y	1	1	1	77.1841	1	48.3124
CH-041	3y	1	1	74.1206	37.6258	31.196	17.909
CH-042	3y	1.03022	1.78571	46.4801	11.1607	50.0172	37.7404
CH-043	3y	1.90591	1.28777	2.12912	7.16003	55.3228	34.8214
CH-044	3y	3.21085	3.125	3.48558	15.0584	68.2177	34.1174
CH-045	3y	1	1	13.9938	1	39.9725	1
CH-046	3y	1	1	2.52404	88.908	47.5446	48.3345
CH-047	3y	6.8853	7.67514	3.72596	61.3324	5.25412	5.49451
CH-048	3y	1	1	1.57967	1	44.3166	23.0254
CH-049	3y	3.4169	5.11676	8.67102	68.4238	61.7273	23.8668
CH-050	3y	1	1	1	49.3304	1	1
CH-051	3y	1	2.11195	1	4.72184	78.1078	22.4073
CH-052	3y	1	1	2.98764	6.8853	85.6456	26.6655
CH-053	3y	1	1	2.91896	1.06456	49.9657	13.1181
CH-054	3y	1	1	1	1	1.28777	1.51099
CH-055	3y	1	1	4.48104	50.471	52.732	47.653
CH-056	3y	1	1	1	57.9258	47.653	19.1775
CH-057	3y	1.7449	1.25338	1.36807	9.56009	1.41722	62.1856
CH-058	3y	1	1	40.6685	45.8667	62.3276	18.3741
CH-059	3y	1	1	1	96.9853	1	39.0677
CH-060	3y	1	1	1.07573	1	1	25.7527
CH-061	3y	1	1	1.67936	4.80872	39.4118	37.6423
CH-062	3y	6.80757	5.77537	8.28213	28.4181	92.2503	75.4731
CH-063	3y	4.28443	1	1	8.39682	15.1798	32.6944
CH-064	3y	4.20251	2.90817	2.99009	22.5526	5.00532	63.7749
CH-065	3y	1.85959	1	1.71213	13.9182	32.6616	76.6691
CH-066	3y	2.31834	1	41.3287	18.1453	37.3638	1.04039
CH-067	3y	1	1	1.61383	1	61.9399	54.2558
CH-068	3y	1	1	75.6697	43.3276	4.46465	92.5125
CH-069	3y	4.21483	3.32563	5.88654	5.86875	74.8177	15.0987
CH-070	3y	1	1	77.7165	62.6534	44.6559	43.3221
CH-071	3y	1	1	1	1	1	21.3409
CH-072	3y	1	1	1.72551	23.5579	30.8642	17.089
CH-073	3y	1	1	59.5412	15.7745	72.3991	37.0976
CH-074	3y	1	1	3.35035	2.09135	40.8407	10.121
CH-075	3y	2.18744	1	76.5783	79.4416	58.2607	121.074
CH-076	3y	3.93029	3.23671	5.8154	73.7151	6.29557	110.973
CH-077	3y	2.93068	1	4.32958	1.18207	48.2549	2.76282
CH-078	3y	1	1	4.83728	1	67.1705	50.5246
CH-079	3y	1	1	107.647	1	54.8995	1
CH-080	3y	1	1	1	20.9497	1.92068	91.2147
CH-081	3y	2.31193	1	20.7185	17.9086	1.20932	34.4834
CH-082	3y	1	1	61.533	3.30784	22.7992	31.3
CH-083	3y	1	1.21192	39.9764	20.8382	18.0104	47.4331
CH-084	3y	1	1	9.37553	59.3839	67.6485	85.457
CH-085	3y	1	1	5.92737	97.502	51.0649	92.1161
CH-086	3y	1.43074	1	3.13079	61.4038	30.8702	56.573
CH-087	3y	5.20114	3.41693	2.96246	6.76654	4.74668	53.0382
CH-088	3y	1	1	60.0236	34.203	1	1
CH-089	3y	1.61589	1	1	92.0889	1	66.3861
CH-090	3y	3.60209	1.53173	4.22488	71.1496	27.4533	23.5819
CH-091	3y	2.407	1	2.407	88.9244	14.745	43.3092
CH-092	3y	1	1	2.42383	1	62.885	17.6401
CH-093	3y	2.35651	1	3.28228	16.3272	59.0136	47.3658
CH-094	3y	1.79211	2.37242	3.25994	93.0193	79.7918	74.6202
CH-095	3y	1	1	29.894	1	33.4792	1
CH-096	3y	1.71688	1	22.9759	18.1283	35.3308	10.0825
CH-097	3y	1	1	1	2.91471	36.1378	39.3986
CH-098	3y	1.14793	1	16.9735	21.5075	1	47.0941
CH-099	3y	1	1	1	1	1	2.56095
CH-100	3y	21.984	22.4605	22.7637	72.0598	42.6901	38.4016
CH-101	3y	1	1	66.8238	54.7383	1	31.7455
CH-102	3y	1	1	1	1	1	25.6221
CH-103	3y	2.92616	1.66167	12.1342	13.7067	78.1795	67.4475
CH-104	3y	1	1	51.074	66.9288	60.0551	93.2236
CH-105	3y	1	1	1.92105	1	62.2437	1
CH-106	3y	1	1	1	1	1	18.6026
CH-107	3y	1	1	2.52087	2.92616	42.4333	42.3036
CH-108	3y	1.33744	1.01321	6.6872	1	100.551	2.78025
CH-109	3y	1	1	1	23.5308	53.9758	76.5097
CH-110	3y	3.08827	1	6.47645	48.9989	96.4659	2.26149
CH-111	3y	1	1	1	21.5104	8.75952	1
CH-112	3y	1.4185	1	8.84332	12.8637	80.3518	34.4573
CH-113	3y	1	1	1	16.3654	34.7816	33.3549
CH-114	3y	1.12669	1	57.5424	89.9651	73.9321	30.6152
CH-115	3y	1	2.2777	1	1	1	25.1682
CH-116	3y	1	1	1	1	1	1.09758
CH-117	3y	1	1	1	16.6119	26.7679	16.8917
CH-118	3y	1	1	33.4248	12.8623	1.66352	27.491
CH-119	3y	1	3.207	72.166	61.173	1.37198	52.1694
CH-120	3y	1	1	72.6796	11.0862	1	29.104
CH-121	3y	1.21763	1.68067	31.0581	1	81.3754	1.18333
CH-122	3y	2.38381	1	1.21763	12.5364	5.8652	15.6577
CH-123	3y	3.44709	2.8983	3.2413	7.78597	5.64226	23.0492
CH-124	3y	1	1	1	1	31.4011	1
CH-125	3y	1	1.98937	3.0698	1	82.5416	12.8451
CH-126	3y	1	1	108.764	24.0782	87.3092	83.6906
CH-127	3y	1	1	47.1103	8.36906	21.7115	44.0233
CH-128	3y	3.56714	1.45773	70.5711	1.42343	62.9566	41.348
CH-129	3y	1	1	2.1149	1	80.9736	1
CH-130	3y	1.63808	1	3.45305	1	66.2847	1
CH-131	3y	1	1	15.8502	42.0441	21.4489	1.63808
CH-132	3y	1.37896	1.76883	110.18	8.41095	82.1818	40.7841
CH-133	3y	1.26345	4.91661	1.26345	20.54	1.29233	56.2198
CH-134	3y	1.09975	1	15.4503	42.8901	71.745	36.3839
CH-135	3y	1	1	9.03184	17.1035	62.3854	76.5504
CH-136	3y	1	1	93.5092	72.837	64.0083	102.584
CH-137	3y	1	2.1918	4.69892	1	55.9179	3.60686
CH-138	3y	1	1	23.8637	3.02238	46.7507	1
CH-139	3y	1	1	55.1657	1	77.9077	1
CH-140	3y	1	1	2.96086	32.2464	61.5012	14.9427

## Sheet: Figure 2
Figure 2
code	age	SC2-S1-mFc	MERS-S1-mFc	229E-S1-mFc	HKU1-S1-mFc	NL63-S1-mFc	OC43-S1-mFc	SC2-GST-N	MERS-GST-N	229E-GST-N	HKU1-GST-N	NL63-GST-N	OC43-GST-N
CH-001	1y	3.38817	8.93067	8.4998	112.573	79.8081	143.615	5.04788	8.26165	4.39864	43.889	51.7611	93.6861
CH-002	1y	-0.097924	-0.274187	0.48962	2.66353	44.6533	71.3278	3.86301	2.12628	3.08391	5.08034	8.53758	6.24899
CH-003	1y	0.724638	-0.607129	0.940071	-0.0391696	82.0407	-0.842146	3.53839	5.77828	9.65752	6.91446	55.6241	10.4691
CH-004	1y	-0.313357	-0.920486	-0.998825	3.05523	-0.763807	48.0415	2.66191	1.36342	0.324623	28.2746	1.67181	7.06054
CH-005	1y	-0.783392	-1.74305	-1.5472	-1.48844	92.3032	-1.72346	0.616783	1.03879	0.0811557	1.78542	21.8958	1.5095
CH-006	1y	0.411281	-1.09675	-0.548374	-0.842146	-0.646298	-0.587544	1.15241	1.41211	0.259698	2.02889	2.33728	2.80799
CH-007	1y	0.274187	-0.470035	-0.861731	0.881316	1.9389	0.274187	9.64129	2.58075	0.811557	4.36617	3.03522	12.3194
CH-008	1y	0.117509	-0.372111	-0.763807	2.54602	-0.822562	26.0086	3.61954	4.05778	0.438241	5.61597	2.41844	3.01899
CH-009	1y	0.293772	-0.0587544	0.802977	4.91579	90.4818	36.7019	3.63577	3.10015	1.08749	4.20386	87.0476	6.81708
CH-010	1y	0.195848	-0.293772	106.894	-0.137094	1.41011	-0.0391696	1.88281	1.94774	72.1474	3.31115	33.5984	11.0372
CH-011	1y	0	-0.45045	-0.117509	2.35018	37.0936	32.0407	4.02532	5.98929	0.357085	7.64486	12.0922	1.7205
CH-012	1y	-0.920486	-0.959655	1.33177	11.8488	51.4884	54.6416	1.85035	1.70427	4.41487	2.58075	56.0461	9.47898
CH-013	1y	0.724638	-0.293772	5.30748	0.900901	83.96	-0.313357	4.56095	6.58984	2.85668	5.50235	35.0106	7.093
CH-014	1y	-0.377291	-1.00611	-1.09594	4.95868	-0.0359324	45.5444	2.12628	1.65558	0.243467	7.28778	0.86025	21.1816
CH-015	1y	-1.11391	-0.970176	17.2116	-0.341358	76.7158	-0.916277	2.17497	1.31472	0.113618	1.11995	25.0122	3.71693
CH-016	1y	5.00105	3.74204	3.49024	12.5411	3.57418	59.9776	1.72022	7.20545	9.1691	2.27199	19.5553	18.3057
CH-017	1y	-0.323392	-0.754581	-0.916277	2.15595	-0.485088	-0.161696	-0.600454	1.55794	1.65531	0.681597	4.64135	2.69393
CH-018	1y	1.83255	0.95221	1.04204	16.1516	1.77866	82.2314	-0.243427	1.93119	2.3369	0.519312	10.224	9.29893
CH-019	1y	3.19799	0.323392	-5.77316e-15	10.133	0.736615	62.5584	-0.373255	0.665368	2.04479	-0.113599	6.06946	6.3778
CH-020	1y	-0.888023	-0.902462	3.90586	0.527038	-0.844704	38.6759	-0.730282	-0.21097	0.405712	-0.129828	3.0185	10.0779
CH-021	1y	0.346074	0.0845959	3.0839	10.2361	81.0351	58.1789	-0.385965	2.35088	-0.157895	0.0877193	32.7895	4.36842
CH-022	1y	-0.790514	-0.449156	1.45526	2.20985	68.5232	24.3083	-0.298246	1.52632	3.12281	-0.421053	66.4912	5.08772
CH-023	1y	0.179662	-0.359324	-0.772548	-0.826446	0.161696	0.503054	1.15053	5.80058	2.52477	3.16395	0.287632	3.32375
CH-024	1y	-0.323392	-0.28746	-0.736615	25.1347	-0.0179662	49.7485	0.479386	-0.207734	-0.303611	1.26238	-0.35155	8.02173
CH-025	1y	-2.5148	-2.29947	2.86857	-2.08413	32.6771	-1.97647	-1.15053	-1.10259	-0.36753	-1.34228	0.767018	-0.910834
CH-026	1y	1.63493	0.413223	0.718649	3.28782	0.988142	1.34747	1.05465	1.31032	0.479386	0.36753	-0.575264	1.23043
CH-027	1y	-1.09594	-1.29357	3.9346	-1.36543	52.2817	-0.95221	-0.0958773	0.0639182	0.814957	-1.02269	9.47587	-0.207734
CH-028	1y	1.1678	0.215595	-0.14373	0.862379	31.4409	-0.14373	1.85363	2.49281	3.45158	-0.607223	8.67689	1.98146
CH-029	1y	1.39817	0.632291	62.775	0.988512	10.3393	23.5551	4.2186	3.49952	28.7312	3.03611	2.46085	3.13199
CH-030	1y	-0.187016	-0.828213	-0.0445276	53.4954	0.0801496	0.25826	2.28508	1.39022	-0.0319591	1.19847	-0.958773	0.926814
CH-031	1y	-0.204827	-0.240449	94.3717	0.525425	87.3364	13.3672	10.4027	0.735059	90.3803	0.639182	47.651	0.751039
CH-032	1y	1.25568	0.418559	5.53032	0.543236	70.5228	0.792591	4.49025	2.86034	1.58198	0.0639182	0.319591	0.894855
CH-033	1y	3.10802	0.0623386	7.20456	-0.0623386	79.927	1.131	2.0294	2.42889	2.28508	-0.447427	2.15724	0.830936
CH-034	1y	2.12842	-0.596669	0.382937	8.29103	1.14881	83.596	0.319591	0.33557	0.35155	0.846916	-0.958773	19.3512
CH-035	1y	0.25826	-1.39817	-1.07757	71.6092	0.561047	75.1892	1.98146	0.431448	-0.319591	4.72995	-0.463407	12.5759
CH-036	1y	1.66533	-0.382937	0.0267165	0.525425	0.667913	0.828213	1.43353	7.55998	4.21005	2.77652	3.75736	7.75615
CH-037	1y	-1.25568	-1.7722	-0.489803	-0.739158	22.9317	10.5708	-0.385965	0.789474	-0.0701754	-0.157895	19.9825	2.14035
CH-038	1y	2.14623	-0.00890551	0.578858	1.46941	1.34473	0.792591	0.561404	0.947368	1.21053	0.122807	3.7193	4.89474
CH-039	1y	-0.739158	-1.52284	-0.347315	1.41598	-0.151394	52.498	0.256526	4.52694	0.0150898	-0.573412	1.41844	9.08405
CH-040	1y	-0.0801496	-1.52284	-0.756969	-1.00632	-0.561047	-0.721347	0.210526	0.45614	2.21053	0.929825	2.94737	4.78947
CH-041	1y	-0.471992	-1.32692	3.25051	-1.131	-1.09538	-0.970701	-0.467783	1.85604	1.52407	-1.02611	1.67497	5.11544
CH-042	1y	0.927198	0.137363	-0.394918	3.19368	0.738324	49.1071	0.69413	1.29772	0.241437	-0.950656	0.950656	7.34872
CH-043	1y	0.600962	0.583791	-0.463599	6.86813	0.738324	63.2727	2.29365	5.74921	4.34586	-0.648861	6.39807	22.5592
CH-044	1y	2.33516	1.97459	1.49382	1.57967	2.74725	2.00893	0.122807	0.105263	0.824561	0.561404	2.80702	6.08772
CH-045	1y	0.103022	-0.961538	-0.446429	-0.669643	51.013	-0.875687	-0.241437	-0.890297	-0.120718	-1.19209	8.81243	0.331975
CH-046	1y	0.927198	0.0858516	-0.669643	8.49931	0.0343407	46.4801	-0.122807	0.982456	0.421053	1.85965	1.52632	13.6491
CH-047	1y	2.60989	1.75137	1.21909	1.13324	1.33929	1.42514	0.347065	0.422514	0.120718	-0.618681	1.9164	3.33484
CH-048	1y	1.2706	-0.841346	-1.20192	-1.25343	-0.944368	-0.600962	0.0452694	0.528142	-0.0150898	-0.905387	0.875207	2.09748
CH-049	1y	0.377747	-0.618132	-0.326236	-1.45948	-0.49794	-0.858516	0.140351	0.403509	1.52632	0.22807	4.66667	6.22807
CH-050	1y	1.75137	0.721154	1.80288	-0.223214	0.412088	0.669643	0.965746	0.437604	0.829938	0.135808	0.67904	2.45963
CH-051	1y	0.51511	4.24107	0.188874	-0.978709	57.263	-0.394918	0.263158	0.77193	2.75439	0.438596	12.1754	7.26316
CH-052	1y	-0.137363	-0.137363	-0.978709	-1.01305	-0.910027	-0.807005	3.2158	7.05191	6.97029	5.97453	9.97388	2.4649
CH-053	1y	-0.326236	-1.01305	1.63118	-1.69986	49.4162	-1.03022	2.31799	5.37055	3.06889	4.04832	15.3934	3.15051
CH-054	1y	0.206044	-1.0989	-1.49382	-1.13324	-0.566621	-0.772665	-0.403509	-0.421053	0.157895	0.245614	0.0701754	1.33333
CH-055	1y	0.876546	-0.745474	-0.499713	2.4658	-0.237569	33.5299	3.37904	7.42736	0.979432	10.7738	2.70976	1.35488
CH-056	1y	4.64488	0.466945	4.44827	0.172032	76.8493	2.61325	0.298246	0.0701754	0.929825	0.719298	33.5614	6.07018
CH-057	1y	-1.66298	-1.58106	-1.59744	-1.72852	-1.53191	-1.59744	1.01208	3.11786	0.21221	1.35488	0.963108	0.652955
CH-058	1y	1.36452	-0.310447	19.4282	-0.252689	63.9015	-0.137174	1.45282	2.66079	0.734574	2.07313	32.3376	0.522364
CH-059	1y	1.30253	-0.598018	-0.00819202	69.6731	-0.81101	2.51495	-0.245614	-0.719298	-0.666667	-0.54386	0.210526	1.91228
CH-060	1y	0.989098	1.14793	2.4186	0.397083	0.599235	0.541477	0.342801	1.4365	0.228534	1.07738	0.555011	0.620307
CH-061	1y	0.385025	-0.876546	-0.581633	-1.26976	-0.630786	-0.221185	0.342801	3.49331	0.342801	4.6523	2.23637	0.914136
CH-062	1y	0.155648	-0.991235	-0.696322	-1.81044	-1.6466	0.72909	-0.368421	-0.385965	-0.508772	-0.22807	-0.0701754	0.964912
CH-063	1y	5.546	-0.630786	1.08954	33.2842	35.4633	2.84263	3.67287	14.8384	1.55077	19.458	31.4398	0.881489
CH-064	1y	2.22004	-0.188416	-0.516097	1.00762	-0.483329	25.7148	-0.157895	-0.0877193	0.578947	0.192982	3.07018	10.0526
CH-065	1y	2.71156	0.303105	0.761858	5.49685	0.450561	21.1108	5.01143	14.4956	2.10578	8.37414	5.95821	1.01208
CH-066	1y	3.20308	0.745474	68.7229	38.183	4.46465	2.35111	1.7657	0.546525	16.9423	2.088	-1.31726	-3.01289
CH-067	1y	-0.188416	-0.614402	-1.07315	-0.778242	-1.28615	-0.598018	2.15807	0.336323	4.90471	0.560538	2.05998	-2.22814
CH-068	1y	2.17089	-0.106496	0.450561	0.417793	0.286721	1.18784	5.11491	0.490471	7.79148	-0.840807	-1.84978	-2.32623
CH-069	1y	3.69909	1.72506	5.92211	6.56233	74.4087	35.3904	1.63957	1.23318	49.4955	2.92881	41.9283	7.76345
CH-070	1y	0.142273	-1.06705	0.462387	41.1168	0.124489	0.675796	-2.73262	-3.4333	-1.19114	-4.00785	-3.18105	-3.75561
CH-071	1y	0.213409	-1.20932	-0.106705	-1.20932	-0.497955	0.622444	-1.26121	-0.490471	5.1009	-1.79372	-1.34529	-2.77466
CH-072	1y	6.86593	4.7289	6.92369	85.7628	2.98173	5.00325	2.97085	2.10202	10.1878	7.45516	-0.322309	-2.34025
CH-073	1y	2.09852	0.853637	2.16966	1.44051	2.22301	53.3523	-0.0980942	2.1861	4.91872	-0.616592	-0.420404	-1.26121
CH-074	1y	4.13373	0.412674	1.44786	0.538575	0.0769392	1.88151	2.7046	2.85874	39.574	1.05101	-0.546525	0.0980942
CH-075	1y	2.43642	0.889205	1.4583	0.924773	0.853637	2.32972	3.16704	5.60538	13.3969	3.23711	-1.30325	-2.38229
CH-076	1y	5.22853	2.54313	2.84546	2.64983	3.87693	3.45012	2.41031	6.09585	54.4563	1.16312	0.77074	2.15807
CH-077	1y	4.8052	1.27999	3.40631	1.65769	1.97944	3.11254	-0.252242	-0.868834	33.8425	-1.40135	-2.43834	0.294283
CH-078	1y	2.29415	0.533523	1.04926	0	1.31602	0.39125	6.4602	4.61043	5.50729	1.47141	1.19114	-2.29821
CH-079	1y	-0.195625	-1.67171	106.029	-1.68949	-0.480171	-0.99591	-2.15807	-2.27018	86.6312	-2.50841	14.2797	-2.71861
CH-080	1y	2.70318	1.24489	2.29415	8.28739	2.36529	75.4224	1.96188	6.58632	14.9243	12.458	-0.616592	25.1682
CH-081	1y	-0.0711364	-1.19153	60.0747	-1.13818	-0.142273	-0.248977	-0.428331	-0.0764877	66.0089	0.856662	5.50711	1.16261
CH-082	1y	1.24489	-1.31602	-0.0711364	-0.960341	-0.764716	0	2.37112	-1.17791	0.581306	0.428331	0.168273	0.887257
CH-083	1y	0.908938	-0.53863	58.5928	2.60899	-0.622791	-0.286147	-0.917852	-2.01927	54.0003	-0.902555	2.87594	-0.611901
CH-084	1y	1.27925	0.168322	0.521798	97.6772	2.94563	80.5588	-0.168273	-0.887257	2.61588	25.7916	-0.0458926	6.79211
CH-085	1y	2.28864	0.584795	3.02505	1.69663	0.0072197	24.2798	0.917852	0.627199	5.26235	3.28897	3.45724	20.3916
CH-086	1y	1.58223	-0.302979	0.286147	0.168322	5.77344	0.100993	0.107083	-0.566009	1.40737	0.535414	11.6414	0.917852
CH-087	1y	5.03282	2.407	2.76048	2.18818	2.74365	2.84464	2.4629	-0.520116	1.57565	0.764877	1.2697	3.01361
CH-088	1y	-0.841609	-1.34657	18.8352	-1.34657	-1.48123	-1.07726	-1.75922	-1.80511	12.2227	0.474224	4.52807	4.91051
CH-089	1y	0.471301	-1.06043	-0.0673287	-0.420805	-0.605959	-0.572294	-0.290653	-1.19321	4.3445	0.198868	-0.0305951	1.49916
CH-090	1y	0.454469	-0.286147	-0.0168322	69.3991	-0.336644	1.83471	-1.04023	-1.30029	1.52975	12.1156	0.703687	0.673092
CH-091	1y	7.64181	2.32284	7.15368	94.2097	4.25854	5.70611	-1.851	-2.78415	-0.657794	5.62949	-1.16261	-0.810769
CH-092	1y	4.71301	0.336644	0.757448	0.336644	0.605959	0.370308	2.09576	0.764877	3.1207	2.73826	74.9885	2.90653
CH-093	1y	4.72984	-0.185154	1.17825	0.15149	1.24558	0.454469	0.887257	-0.275356	2.17225	1.11672	1.80511	1.39208
CH-094	1y	0.281568	-0.108295	2.44748	65.2011	-0.729189	0.931341	-2.00398	-2.23344	0.137678	5.06348	-0.520116	-0.0305951
CH-095	1y	6.22791	7.62498	39.5051	3.43377	3.65258	7.35566	-1.56035	-2.72296	22.1814	-0.428331	1.48386	-1.33089
CH-096	1y	1.22875	-0.892106	0.201986	-0.92577	25.6522	-0.488133	-0.0759648	-2.1574	0.395017	-0.470981	-0.455789	-0.592525
CH-097	1y	-1.28432	-1.23818	-1.14589	-1.40737	-1.68423	-1.59194	-0.584226	2.04479	1.68776	-0.470626	4.69004	2.15839
CH-098	1y	2.83734	2.17313	31.9183	1.91322	0.916901	2.01429	-0.421941	0.714054	10.9705	0.178513	13.4859	3.05096
CH-099	1y	-0.915173	-2.40714	-0.669076	-0.561409	-1.33046	5.56026	-0.194742	-0.32457	0.567997	-0.097371	2.61279	1.11977
CH-100	1y	9.24843	9.27731	12.8872	80.7812	7.61678	16.0349	-0.0554401	-1.71864	8.21899	5.40541	-1.42758	15.7034
CH-101	1y	-0.605959	-1.21192	18.2629	45.5647	-0.92577	-0.302979	-1.5246	-1.30284	5.28067	-0.693001	-1.1781	0.928621
CH-102	1y	-0.932155	-1.46713	-1.33744	-1.82378	-1.51577	-0.591716	-0.997921	-1.5246	0.01386	-0.1386	-0.22176	-0.30492
CH-103	1y	1.36986	-0.0567399	15.0523	0.624139	87.1282	26.0274	0.925024	-0.0486855	6.11814	-0.0811425	43.5735	6.88088
CH-104	1y	0.770041	-0.737619	1.77515	72.392	37.0674	2.01832	5.14207	0.595981	12.1968	4.55994	5.77963	8.05267
CH-105	1y	-0.0729513	-1.33744	-0.688984	-1.58061	-1.01321	-0.299911	-1.4553	-1.42758	-0.817741	-1.13652	-1.21968	-0.40194
CH-106	1y	-1.20775	-1.62925	-1.27259	-1.82378	-1.46713	-0.883521	-0.984061	-1.64934	-0.18018	-0.02772	-0.942481	1.64934
CH-107	1y	2.71541	0.316122	1.22396	0.510659	1.06185	21.1964	0.30492	-0.970201	1.9404	0.817741	-0.0554401	1.77408
CH-108	1y	4.43382	1.40229	2.90995	0.818676	3.15312	4.2717	0.3465	-0.790021	7.53985	0.845461	0.0554401	15.3015
CH-109	1y	3.50977	3.31523	3.23417	21.7962	5.81179	10.4807	1.26126	0.665281	41.7325	4.13028	5.07277	32.8482
CH-110	1y	3.20175	-0.186431	-0.316122	71.9867	-0.380968	3.23417	1.42811	1.54171	4.73872	0.843882	5.40409	3.22947
CH-111	1y	-0.315312	-0.43836	-0.28455	53.9337	-0.945936	-0.407598	-0.340798	0.146056	1.13599	0.178513	3.91107	1.62285
CH-112	1y	-0.624139	-0.834887	-0.52687	-1.06185	0.851098	0.543082	-0.503083	-0.129828	0.778968	-0.146056	5.67997	1.23337
CH-113	1y	2.73162	0.397179	0.899733	0.299911	0.721407	1.74273	1.15466	-0.592525	0.243087	1.80796	0.015193	0.850805
CH-114	1y	2.22907	0.721407	1.43471	90.7433	1.02942	7.53019	0.744455	0.15193	2.06624	44.3178	1.26101	5.83409
CH-115	1y	0.0081057	0.786253	-0.656562	-1.35365	-0.964578	-0.316122	-0.349438	-2.02066	0.698876	-0.334245	-1.12428	-0.167122
CH-116	1y	1.18333	0.480192	0.685989	-0.58309	-0.908935	0.874636	-0.273473	-1.82315	4.17806	0.0607718	-0.455789	3.11455
CH-117	1y	0.244807	-0.188851	2.77681	0.0909282	55.1794	9.79926	-0.97371	-0.0811425	0.373255	-0.259656	5.11198	0.795196
CH-118	1y	-0.428743	-0.205797	0.531641	23.2722	-0.908935	-0.342994	-0.405712	0.616683	0.632911	-0.129828	2.80753	1.20091
CH-119	1y	0.874636	0.360144	99.537	51.6206	4.87052	0.480192	0.212701	-2.29414	73.2452	4.83136	6.22911	3.0234
CH-120	1y	-1.1401	-1.86752	51.934	-0.874309	-1.0142	-0.748409	-0.501367	-2.3701	70.1914	-0.470981	0.273473	-1.32179
CH-121	1y	0.428743	0.58309	71.1713	-0.171497	74.2583	0.154347	3.25129	-2.05105	47.6907	3.03859	26.1015	1.04831
CH-122	1y	-1.01183	-0.480192	-0.58309	11.5246	-0.445893	7.88887	-0.0607718	-2.23336	8.4017	20.4497	1.00273	34.7615
CH-123	1y	-0.754588	-1.23478	0.445893	-1.20048	-0.120048	-1.01183	-0.0759648	-2.40049	2.24856	0.638104	-1.54968	-0.273473
CH-124	1y	-0.58309	-0.480192	0.171497	-1.37198	-0.908935	-0.703138	1.24582	-2.30933	0.835612	0.486174	-0.92677	-1.32179
CH-125	1y	-1.20048	-1.42343	0.943234	-2.00652	50.7289	-1.28623	-0.106351	-2.24856	6.56335	-0.486174	69.7812	-0.941963
CH-126	1y	-0.137198	-0.497342	3.18985	1.14903	1.08043	57.4173	1.8302	1.56329	5.17285	6.71073	2.08439	40.9888
CH-127	1y	-0.222946	-0.205797	98.0792	-1.02898	5.16206	-0.788887	2.28822	0.129828	32.3921	0.064914	6.75105	0.746511
CH-128	1y	0.874636	1.01183	0.926085	5.02487	0.531641	58.0003	2.16065	2.41484	1.8302	2.0971	4.23233	6.25318
CH-129	1y	-0.71522	-1.23818	0.0999769	1.45351	-1.43813	1.45351	1.38536	1.23284	1.76665	1.20742	1.28368	1.52517
CH-130	1y	0.28455	-0.561409	3.09928	-0.992079	-1.25356	-0.669076	1.576	1.25826	1.39807	1.47433	3.41891	4.33401
CH-131	1y	2.1149	1.40737	27.6475	49.1348	0.315312	2.02261	1.84291	1.72852	8.35028	1.93188	3.19014	1.55058
CH-132	1y	0.94578	0.801386	1.75439	0.859144	-0.093856	1.24901	2.19878	1.89375	1.85562	1.86833	2.17336	4.68988
CH-133	1y	-0.108295	0.440401	9.26287	-1.14793	-0.916901	42.9644	1.13116	1.0422	1.22013	1.46162	1.55058	2.44026
CH-134	1y	1.02284	-0.315312	0.0538337	3.97601	-0.0538337	70.3914	1.13116	1.4362	1.97001	2.10981	0.788002	18.5435
CH-135	1y	0.498159	0.888023	4.35348	3.2272	31.4273	36.64	1.41078	1.77936	4.24504	4.51195	67.8699	25.5084
CH-136	1y	1.19203	1.09975	1.69961	1.16127	1.82266	6.31393	1.05491	1.46162	1.23284	1.66497	4.91866	7.68937
CH-137	1y	2.31485	2.25333	7.74437	1.46889	1.45351	3.06852	2.31317	1.86833	5.79563	2.12252	2.77072	19.6746
CH-138	1y	1.13051	0.57679	1.22279	-0.253788	0.453741	1.46889	1.27097	1.13116	1.62684	1.23284	1.74123	7.09202
CH-139	1y	0.281568	-0.671432	6.30279	-1.0613	59.382	-1.36452	1.15658	0.699034	11.7946	0.88968	82.9054	1.63955
CH-140	1y	-0.976698	-0.961317	-0.961317	2.59171	-0.945936	35.6149	1.81749	1.32181	1.39807	6.04982	1.3091	30.2999
CH-001	2y	-0.156678	-0.215433	2.87897	18.6643	74.8727	57.0114	2.1912	2.12628	0.616783	7.90456	6.42753	13.131
CH-002	2y	-0.0391696	-0.235018	0.861731	0.802977	65.5112	29.103	2.11005	3.13261	1.96397	4.23633	1.67181	5.19396
CH-003	2y	1.17509	0.607129	4.66118	1.91931	119.663	30.7677	1.9802	4.4311	3.68447	7.27155	8.11557	11.8487
CH-004	2y	-0.117509	-1.05758	-0.920486	84.528	-0.0391696	69.5065	2.82422	1.55819	0.0486934	10.8911	1.73673	9.70622
CH-005	2y	-0.685468	3.15315	49.5691	-1.21426	50.7442	-1.42969	4.38241	1.73673	31.9916	3.37608	13.6991	1.4608
CH-006	2y	0.274187	-0.509205	0.705053	1.01841	-0.626714	-0.744222	3.14884	2.33728	0.71417	1.7205	1.44457	4.34994
CH-007	2y	1.35135	0.372111	59.6553	95.0255	2.52644	4.387	5.6322	3.05145	11.9948	10.1769	4.83688	10.4853
CH-008	2y	-0.097924	0.274187	26.6549	3.77987	-0.842146	23.4038	56.2409	1.80166	11.2969	6.20029	6.10291	2.54829
CH-009	2y	0.783392	0.293772	1.78222	84.058	109.401	70.6228	10.8749	5.58351	4.07401	11.4105	19.0067	9.65752
CH-010	2y	1.21426	0.372111	107.148	0.195848	4.70035	-0.470035	7.15793	5.74582	7.23908	7.30401	7.82341	15.7929
CH-011	2y	0	-0.587544	50.9988	39.0129	58.1669	26.1849	2.84045	4.73949	7.01185	4.9018	26.7814	1.91527
CH-012	2y	0.176263	0.548374	0.332942	6.93302	50.5288	27.7712	1.55819	0.827788	0.908943	3.31115	6.23275	4.77195
CH-013	2y	2.54602	0.430866	8.32354	2.07599	87.8183	0.567959	4.51225	5.04788	1.00633	16.361	15.5819	5.69713
CH-014	2y	-0.305426	-0.844413	8.87531	6.23428	33.4172	6.73733	3.27869	1.2498	0.275929	0.908943	4.6908	2.62944
CH-015	2y	-0.28746	-0.161696	41.9511	42.6338	89.5257	-0.14373	3.79808	2.11005	1.41211	1.85035	20.7109	9.94968
CH-016	2y	1.05617	-1.23802	-0.776387	3.83997	-1.23802	37.959	-0.421941	1.36319	1.16845	0.389484	4.36547	7.53002
CH-017	2y	0.754581	0.628818	-0.107797	3.21595	0.52102	1.50916	0.97371	4.17072	4.77118	1.31451	12.8205	6.78351
CH-018	2y	2.83866	1.67086	2.58714	107.186	4.40172	101.347	0.178513	2.09348	2.64525	5.64752	11.5871	27.1827
CH-019	2y	1.18577	0.377291	0.323392	97.88	3.41358	98.5986	0.503083	0.470626	1.67154	8.39013	6.62123	35.3781
CH-020	2y	0.209371	0.71475	53.1442	2.28864	0.570356	25.8537	-0.32457	-0.194742	80.8341	-0.0486855	29.6819	8.6011
CH-021	2y	-0.253788	-1.19203	49.8731	5.49873	65.5464	32.3233	-0.894737	1.33333	1.19298	-0.631579	7.03509	0.473684
CH-022	2y	-0.359324	0.592885	1.04204	29.4287	56.1804	27.5961	0.333333	2.78947	0.877193	1.14035	24	14.6491
CH-023	2y	0.197628	-0.107797	-0.80848	0.0359324	-0.107797	0.395257	2.12528	3.91499	2.82838	2.41291	1.21445	3.91499
CH-024	2y	0.0359324	-0.682716	27.4524	39.8491	1.00611	67.3015	-0.271652	0.0479386	21.2848	20.278	0.0958773	48.2103
CH-025	2y	-2.25333	-2.14566	0.161501	24.1098	20.6491	-1.73037	-0.71908	-1.13455	-1.07063	-1.16651	-1.00671	-1.00671
CH-026	2y	2.03018	1.02407	0.736615	1.81459	1.94035	2.08408	4.69799	6.29594	2.57271	5.40109	3.45158	4.72995
CH-027	2y	0.790514	0.826446	5.2641	50.9342	68.8106	15.3432	3.40364	7.1109	2.87632	0.751039	2.38095	7.87792
CH-028	2y	0.970176	2.38951	-0.28746	31.908	31.2972	0.0718649	2.98818	2.41291	2.28508	1.11857	0.319591	1.62991
CH-029	2y	1.16662	1.05976	109.333	36.5749	2.23528	10.749	3.89901	2.01342	4.0588	2.6526	0.303611	1.4861
CH-030	2y	-0.151394	-0.543236	0.0445276	27.4379	-0.0445276	0.365126	2.84436	2.71652	1.03867	3.65932	-0.383509	3.02013
CH-031	2y	-0.0979606	-0.61448	21.3287	16.3772	50.8238	65.0191	1.27836	0.159795	8.86865	-0.287632	0.751039	9.20422
CH-032	2y	0.133583	-0.543236	4.44385	12.6904	67.388	1.73657	2.39693	1.21445	0.878875	0.767018	-1.18249	0.35155
CH-033	2y	0.77478	-0.311693	56.6658	-0.0623386	79.1077	0.151394	6.59955	2.62065	12.2723	-0.287632	0.639182	1.3263
CH-034	2y	4.99599	1.32692	86.7308	30.8398	3.85609	66.4797	7.15884	6.74337	33.3174	1.69383	1.4861	7.09492
CH-035	2y	-0.578858	-1.64752	36.8599	73.426	-0.204827	39.9234	5.11345	0.415468	37.52	6.3279	-0.127836	10.163
CH-036	2y	-0.133583	-0.382937	89.0284	0.0979606	2.57369	0.899457	0.301796	-0.875207	8.1183	0.875207	1.97676	4.19496
CH-037	2y	-1.34473	-1.4516	0.988512	38.3204	43.9487	38.4451	-0.684211	0.964912	-0.859649	0.192982	2.64912	10.7544
CH-038	2y	1.05976	-0.222638	0.169205	64.5917	-0.0267165	3.96295	0.122807	1.05263	3.75439	1.52632	5.77193	9.64912
CH-039	2y	0.667913	-0.703535	0.347315	1.54065	0.43637	42.8444	-0.573412	0.70922	0.588502	-0.618681	2.17293	3.47065
CH-040	2y	-0.721347	-1.18443	-0.632291	76.4182	-0.935079	1.89687	-0.877193	-0.263158	0.368421	0.45614	-0.245614	1.31579
CH-041	2y	-0.169205	-0.0801496	58.3044	44.7502	0.311693	0.00890551	0.890297	4.10442	6.23208	-0.422514	4.69292	6.77531
CH-042	2y	0.0343407	1.18475	12.1738	15.8654	1.5625	60.3194	-0.573412	2.18802	7.69579	-1.02611	1.88622	8.01268
CH-043	2y	0.0686813	0.137363	-0.995879	9.87294	0.0686813	42.2047	1.75041	6.86585	2.82179	-0.181077	4.82873	5.08526
CH-044	2y	1.64835	1.59684	1.57967	11.3152	3.02198	3.125	0.350877	0.263158	0.210526	1.54386	3.7193	5.45614
CH-045	2y	-1.40797	-1.04739	25.8757	-1.21909	25.7898	-1.54533	-0.256526	-1.177	7.06202	-1.22227	15.1652	0.452694
CH-046	2y	-0.51511	-0.600962	-0.841346	87.0536	0.600962	64.4918	-0.666667	-0.350877	-0.438596	0.122807	0.210526	40.6667
CH-047	2y	5.04808	4.06937	1.78571	69.6257	2.64423	3.67445	-0.482873	0.0905387	-0.256526	-0.769579	0.633771	2.53508
CH-048	2y	-0.240385	-1.08173	-1.44231	-1.47665	-1.5625	3.67445	-0.950656	0	-0.301796	-1.31281	-0.905387	2.3691
CH-049	2y	-0.240385	0.463599	-0.137363	71.0165	-0.240385	-0.154533	0.122807	0.350877	2.70175	4.75439	5.82456	9.05263
CH-050	2y	-0.257555	1.11607	0.257555	77.112	0.206044	2.18063	68.5076	0.226347	2.61053	3.01796	1.05628	3.59137
CH-051	2y	-0.0686813	1.40797	-0.858516	-1.30495	35.5082	-0.944368	-0.684211	-0.245614	-0.192982	-0.631579	2.38596	2.01754
CH-052	2y	0.377747	1.49382	-0.377747	4.0522	0.703984	42.1703	8.43944	17.8583	8.35782	9.3699	6.1541	7.62325
CH-053	2y	-1.18475	-1.71703	-0.858516	3.10783	28.5886	13.7191	0.979432	2.59549	2.04048	4.32582	4.16259	4.42377
CH-054	2y	-0.53228	-0.669643	-1.13324	-0.669643	-0.549451	-0.858516	-0.666667	-0.22807	-0.491228	-0.350877	-0.175439	1.19298
CH-055	2y	0.335873	-1.36807	-0.909314	63.9879	-0.516097	78.029	0.881489	3.39536	0.408097	11.9001	1.97519	2.30167
CH-056	2y	5.02171	5.31662	4.61211	78.1109	53.6987	6.62734	2.33333	3.42105	6.73684	2.61404	22.9298	18.7544
CH-057	2y	0.303105	-0.565249	-0.630786	0.0245761	-0.532481	-0.139264	1.0284	8.50473	1.25694	4.45642	3.15051	0.538688
CH-058	2y	-0.599235	-1.11905	8.43982	48.8846	49.0723	-0.772507	0.767222	1.58341	0.538688	3.65655	7.50898	0.865165
CH-059	2y	1.35168	0.286721	0.532481	40.7717	0.155648	2.80986	0.315789	0.210526	0.877193	-0.245614	1.85965	5.33333
CH-060	2y	1.60999	1.58111	2.05761	0.310447	0.498159	4.23796	0.669278	2.77506	-0.0163239	3.60757	2.5302	0.228534
CH-061	2y	-0.516097	-0.368641	-0.909314	4.80872	-0.745474	34.8079	0.391773	4.6523	0.669278	5.92556	2.873	1.58341
CH-062	2y	0.745474	1.18784	0.0901122	20.1606	0.630786	64.6924	-0.122807	0.0877193	0.473684	1.05263	1.42105	19.0702
CH-063	2y	6.21774	1.56468	1.6466	12.6567	46.4406	3.23585	4.97878	15.3444	7.28044	18.7561	119.654	3.80346
CH-064	2y	1.36807	-0.712706	-0.663554	7.69231	0.335873	49.8812	-0.631579	-0.54386	-0.508772	-0.403509	0.77193	4.66667
CH-065	2y	0.155648	-1.49914	-1.41722	1.76128	-1.36807	9.28156	0.620307	4.44009	-0.179563	3.11786	1.69768	0.555011
CH-066	2y	1.51552	-0.237569	83.6487	41.4107	49.8321	0.401409	7.81951	7.4972	18.8901	1.40135	12.6121	-1.84978
CH-067	2y	-0.335873	-0.909314	-1.48276	-1.00762	-1.79405	-1.40084	1.26121	-1.73767	1.54148	-1.10706	1.07904	-2.28419
CH-068	2y	0.253953	-0.745474	85.6312	1.49914	1.95789	31.1706	2.20011	0.294283	49.5936	65.8772	19.9131	81.9367
CH-069	2y	1.9029	0.69358	3.98364	5.0329	60.1103	20.4339	19.5488	15.8632	96.3004	21.5527	89.4759	59.417
CH-070	2y	0.604659	0.195625	63.258	99.6977	3.05887	53.05	0.196188	-1.51345	22.1272	-0.378363	1.75168	-2.55045
CH-071	2y	-0.320114	-0.853637	-0.800285	-0.30233	-1.28046	29.486	1.93386	4.20404	3.25112	0.168161	0.0420404	-1.47141
CH-072	2y	4.07913	3.15501	9.52278	77.6623	65.3599	34.9505	5.67545	4.09193	14.3918	5.17096	12.1076	-0.938901
CH-073	2y	-0.266762	-0.7825	121.768	1.26267	79.2282	28.4901	0.77074	-0.238229	75.4204	-0.434417	35.454	-2.77466
CH-074	2y	1.02819	0.454641	2.0214	0.132895	70.4414	8.49829	2.9148	-0.252242	33.5062	9.92152	16.3397	-2.04596
CH-075	2y	2.6854	0.160057	101.352	9.99466	64.5741	63.4181	7.31502	6.75448	71.2164	17.5729	57.5112	66.4238
CH-076	2y	6.31336	5.65534	4.76614	67.2061	6.9358	28.2945	3.13901	6.47422	61.6592	68.9882	6.47422	49.8459
CH-077	2y	7.63097	5.12695	6.52584	6.02224	5.36476	6.49787	0.714686	-2.32623	20.1513	-0.0700673	12.0095	-1.3593
CH-078	2y	-0.533523	-0.853637	4.33932	0.409034	64.6986	41.5259	-0.966928	-2.3963	4.76457	0.350336	1.98991	-2.55045
CH-079	2y	-0.0711364	-1.13818	130.82	-0.906989	80.9177	-1.35159	-0.924888	-3.23711	53.4053	-1.7657	28.5594	-2.07399
CH-080	2y	-0.658012	-1.40494	-0.889205	13.3203	0.462387	85.3637	-1.54148	-0.784753	1.47141	9.34697	-2.28419	10.8744
CH-081	2y	0.0889205	-0.960341	26.3027	-0.124489	0.0355682	13.8894	0.611901	1.30029	7.69466	16.9344	2.30993	16.659
CH-082	2y	0.960341	-0.960341	121.199	2.13409	75.12	36.6708	1.62154	-1.65213	23.2829	5.67539	17.5463	9.02555
CH-083	2y	0.201986	-0.185154	79.3974	23.0096	44.235	52.6342	8.76549	-1.00964	4.72694	6.91449	4.63515	17.4392
CH-084	2y	0.605959	-0.53863	5.04965	70.6952	51.8936	84.0599	-0.826067	-0.12238	5.17057	32.2625	7.37341	63.6531
CH-085	2y	0.960219	0.512598	3.11169	65.1722	1.65331	74.8177	-1.851	-2.4935	0.611901	69.0225	18.2347	35.3526
CH-086	2y	-0.706952	-1.64955	-1.02676	1.31291	0.555462	29.2038	-0.627199	0.18357	12.4522	29.3254	58.3754	47.6365
CH-087	2y	3.46743	1.8852	2.39017	4.56152	4.00606	51.1698	0.351843	-1.46856	0.642497	1.45327	1.2391	7.92412
CH-088	2y	-0.656455	-1.49806	16.5965	-0.605959	-1.56539	-1.4644	1.30029	-0.87196	52.8683	8.85727	33.8687	5.24706
CH-089	2y	0.706952	-0.757448	-0.0504965	86.7867	-1.06043	4.29221	1.45327	-0.275356	5.03289	6.96038	4.87991	7.66407
CH-090	2y	2.05353	0.993099	2.67632	54.7551	42.1478	28.8504	-1.10142	-2.32523	4.71164	5.87425	5.33884	5.12467
CH-091	2y	3.33277	0.77428	3.06346	77.4112	12.9271	55.6304	-0.428331	-2.04987	3.79379	4.3598	4.9411	7.54169
CH-092	2y	1.11092	-0.504965	1.43074	1.17825	50.1936	30.8366	-2.26404	-2.11106	-0.0458926	-1.34618	4.11504	-0.917852
CH-093	2y	4.02289	0.185154	3.11395	2.30601	59.0136	33.4624	0.336546	-0.780174	5.66009	4.48218	5.44592	6.27199
CH-094	2y	0.873583	0.512598	4.59895	79.7993	45.3036	51.5125	-0.489521	-0.749579	12.1004	50.6501	31.1458	37.326
CH-095	2y	1.61589	1.26241	86.4164	0.353476	66.4871	1.4139	-2.17225	-2.72296	23.3593	-0.764877	44.4699	-0.703687
CH-096	2y	1.27925	-1.4644	44.134	-0.555462	38.613	-0.942602	5.91006	-2.14221	63.9471	8.4017	23.7618	7.17107
CH-097	2y	0.253788	0.161501	1.14589	0.223025	43.49	0.346074	-0.357027	4.67381	5.11198	0.503083	29.5196	5.97209
CH-098	2y	3.16945	2.64963	23.3846	4.90217	1.37896	28.2218	0.53554	3.37553	9.8507	2.3369	18.3869	8.22785
CH-099	2y	0.776744	1.31508	0.653695	0.776744	0.223025	3.83758	1.0224	1.41188	6.31289	0.438169	14.8978	5.89094
CH-100	2y	28.3084	28.8716	32.1349	74.8899	49.722	30.5898	2.48094	0.1386	20.1386	6.76369	14.4144	32.3216
CH-101	2y	1.53173	-0.235651	11.2271	36.2734	0.0673287	15.5024	0.734581	-0.637561	5.39155	2.3562	0.845461	3.07692
CH-102	2y	-0.299911	-1.38607	-0.980789	-1.27259	-0.948367	-0.380968	-0.582121	-1.26126	0.04158	-0.12474	-1.33056	3.24324
CH-103	2y	0.851098	-0.121585	10.5455	61.1737	69.7333	94.6827	-0.486855	-0.227199	2.01233	3.14833	18.5816	35.654
CH-104	2y	0.316122	-1.02942	59.893	70.1872	47.2481	19.9805	-0.24948	-1.28898	11.2682	8.57935	6.59737	14.0402
CH-105	2y	-0.0243171	-0.86731	3.4125	-1.32123	79.833	0.17022	-1.16424	-1.56618	1.74636	-0.665281	31.9751	0.984061
CH-106	2y	-1.22396	-0.737619	-0.380968	-2.03453	-1.43471	-0.770041	-1.82952	-1.70478	0.31878	0.23562	0.33264	1.76022
CH-107	2y	1.11048	-0.932155	4.45003	43.3087	53.0518	95.3149	-0.49896	-1.33056	4.5738	38.3645	47.0963	83.964
CH-108	2y	0.75383	-0.186431	8.19486	-0.851098	91.4242	2.47224	-0.803881	-1.21968	19.1545	1.6632	73.7907	17.6854
CH-109	2y	1.38607	1.22396	2.08316	28.7833	62.6003	66.9774	1.39986	0.1386	29.7713	4.86486	11.1019	27.4567
CH-110	2y	5.01743	0.948367	7.09249	59.7309	92.3969	3.63946	2.25576	2.02856	8.09802	1.10354	55.9883	5.42032
CH-111	2y	2.36099	1.36122	2.22256	29.5547	21.3566	1.66885	-0.470626	-0.0811425	0.53554	-0.064914	9.2827	0.697825
CH-112	2y	1.24017	-0.235065	3.25039	-0.705196	51.301	3.91505	0.178513	0.665368	12.5122	1.54171	68.4518	4.38169
CH-113	2y	-1.19154	-0.883521	1.01321	34.4735	61.3196	51.1875	-0.243087	-0.92677	0.501367	12.1696	42.5403	7.52051
CH-114	2y	2.40739	-0.202642	2.00211	86.2689	45.5946	35.1058	-0.106351	-0.015193	3.0234	18.8696	32.8927	16.5603
CH-115	2y	-0.997001	7.62746	-1.11048	1.20775	-0.75383	39.2883	-1.12428	-2.09663	2.38529	0.957156	-0.243087	12.4126
CH-116	2y	-0.788887	-1.37198	-0.720288	-1.52632	-1.28623	-0.754588	-0.759648	-1.9295	15.4057	1.33698	-0.15193	5.34792
CH-117	2y	0.188851	-0.776387	2.24523	-0.748409	46.1425	9.28167	-0.357027	0.503083	1.10354	-0.162285	11.8955	2.35313
CH-118	2y	-0.548791	-0.0685989	-0.342994	20.9741	-0.0171497	26.4277	-0.892567	-0.178513	-0.454398	-0.405712	1.00617	0.64914
CH-119	2y	0.548791	-0.325845	97.9935	42.4798	7.73452	19.3449	-0.136737	-2.32452	49.9696	5.1808	1.48891	3.95017
CH-120	2y	1.34993	-1.7696	41.778	-0.608519	-0.902287	15.7166	-0.197508	-2.3701	15.8918	0.379824	-1.732	-0.957156
CH-121	2y	0.703138	0.994684	45.824	1.14903	56.011	0.58309	2.21817	-2.21817	12.124	1.04831	1.35217	1.77758
CH-122	2y	0.994684	0.377294	0.0342994	3.61859	0.514492	11.0787	3.73747	-2.1574	10.4527	2.94743	0.77484	5.54543
CH-123	2y	2.84685	2.65821	2.64106	2.10942	4.92197	2.21231	7.49012	-1.7168	9.76907	4.9529	0.607718	1.64084
CH-124	2y	0.102898	-0.257246	0.565941	-1.25193	-0.908935	-0.548791	1.26101	-2.21817	2.91705	2.76512	1.24582	0.273473
CH-125	2y	-0.188647	0.463042	3.0012	-0.771737	75.4588	0.171497	0.41021	-2.26375	4.28441	0.607718	9.4804	-0.896384
CH-126	2y	-0.0685989	-0.240096	0.977534	56.3711	8.04322	102.435	2.00813	1.182	3.19014	40.5821	3.85104	91.1413
CH-127	2y	1.11473	0.222946	76.522	0.806037	39.3586	46.1842	0.421941	0.616683	12.2201	0.178513	10.7757	2.32068
CH-128	2y	0.137198	0.274395	56.3368	43.9376	4.76762	104.322	1.91917	1.85562	15.5821	45.4499	3.50788	98.729
CH-129	2y	-0.699838	-1.56118	-1.49965	-0.223025	-2.13028	-0.176882	0.991357	2.38943	0.978648	1.66497	1.19471	2.38943
CH-130	2y	2.02261	0.130739	0.71522	-0.269169	-1.09975	0.28455	2.23691	2.0971	1.576	2.14794	1.576	8.18505
CH-131	2y	0.745982	-0.330693	29.2471	28.9856	35.661	0.884411	2.36401	2.54194	30.6558	3.17743	39.8195	2.52923
CH-132	2y	2.08649	2.8951	71.7999	23.9189	3.09725	92.7514	1.48704	1.48704	37.9512	5.85918	2.14794	40.0483
CH-133	2y	1.26345	2.43304	1.22013	6.30279	0.397083	51.9746	2.52923	1.91917	2.16065	3.69853	1.81749	5.08388
CH-134	2y	0.161501	-0.699838	4.66815	71.9757	0.469123	69.1456	2.0971	1.48704	4.55008	46.9624	2.41484	48.2334
CH-135	2y	0.931341	3.28496	23.3124	75.2364	81.3443	104.548	1.98271	1.85562	7.88002	45.3737	27.6817	94.2552
CH-136	2y	1.11513	1.42275	2.22256	44.459	2.88395	82.927	2.92323	2.27504	2.77072	28.8638	6.25318	38.7392
CH-137	2y	1.93032	2.74552	7.12912	0.807506	2.48404	5.23725	2.33859	1.56329	5.31266	1.63955	2.69446	17.6157
CH-138	2y	-0.315312	0.0384527	0.899792	4.25286	-0.192263	1.2997	3.83833	2.36401	1.38536	3.16472	1.84291	4.41027
CH-139	2y	-0.642553	-1.10461	30.9942	-1.35008	95.1917	-0.916901	1.47433	0.686324	2.87239	1.32181	36.3498	2.92323
CH-140	2y	-0.684457	-0.699838	-0.776744	62.0088	-0.484504	47.5813	5.05846	1.08033	1.14387	7.47331	3.36807	8.93493
CH-001	3y	0.0195848	-0.156678	2.48727	4.2499	64.9628	32.0407	1.44457	1.9802	1.21733	4.26879	3.71693	11.167
CH-002	3y	0.587544	0.215433	2.50685	12.1817	69.2127	58.9503	3.06768	3.1813	2.82422	5.45366	10.9722	7.98572
CH-003	3y	1.91931	0.391696	2.31101	44.1246	112.652	107.481	1.76919	2.74306	0.616783	25.8237	10.0308	47.5572
CH-004	3y	0.97924	-1.03799	1.21426	45.045	68.3901	24.8923	2.30482	1.15241	0.178542	2.01266	50.138	3.39231
CH-005	3y	0.607129	1.52761	114.61	32.8633	112.064	55.425	3.97663	3.92793	45.4796	9.60883	87.778	13.0985
CH-006	3y	0.156678	-0.881316	0.293772	0.724638	31.179	-0.665883	2.49959	2.46713	0.990099	2.1912	38.5165	10.5015
CH-007	3y	1.72346	2.0564	127.712	121.563	94.1246	62.4559	11.7838	4.9505	50.3003	18.682	86.0737	51.615
CH-008	3y	0.587544	0.783392	106.678	26.2241	92.5186	68.9385	9.00828	5.8919	66.1256	12.7739	59.3086	15.4358
CH-009	3y	0.48962	0.372111	3.79945	82.0407	100.862	68.7622	6.24899	6.42753	1.85035	13.764	20.7758	12.7577
CH-010	3y	2.66353	2.68312	126.498	6.63925	108.715	55.092	12.8064	10.7288	26.2457	13.6666	84.4019	10.8749
CH-011	3y	-0.254602	-0.881316	37.0153	18.1355	70.3486	12.3188	1.83412	1.99643	1.16864	2.40221	9.08943	5.74582
CH-012	3y	-0.097924	1.17509	-0.0195848	6.14963	43.537	21.5433	2.33728	1.2011	0.56809	7.67733	9.36536	7.093
CH-013	3y	1.52761	-1.23384	1.89973	3.15315	66.2358	52.4481	7.25532	4.18763	1.34718	9.64129	11.167	17.7569
CH-014	3y	1.04204	0.341358	1.61696	6.97089	86.9925	22.6195	1.00633	1.2011	0.681708	2.62944	29.427	13.2284
CH-015	3y	0.28746	0.179662	25.4042	34.567	87.2979	33.2734	4.49602	4.1714	1.16864	3.97663	25.629	8.01818
CH-016	3y	2.48304	-0.132895	3.07057	4.11975	68.0632	26.642	-0.259656	2.82376	5.77735	0.616683	48.9451	7.20545
CH-017	3y	2.53324	2.94646	3.71901	5.80309	61.0313	3.52138	3.48913	13.2587	24.9594	5.76112	87.1146	17.9487
CH-018	3y	1.88645	0.485088	4.49156	96.1912	68.4333	79.5724	0.146056	0.86011	8.99059	2.51542	66.6829	10.6297
CH-019	3y	0.628818	-0.305426	5.44377	88.9687	44.4305	91.2325	0.730282	1.31451	3.40798	7.78968	54.3979	50.4057
CH-020	3y	1.35008	2.43304	67.5836	18.3886	43.8596	68.1323	0.275884	0.259656	53.6676	0.827653	52.629	28.9192
CH-021	3y	-0.807506	-1.73037	43.6899	0.745982	67.0691	13.2046	-0.807018	0.631579	-0.596491	-0.350877	1.15789	0.105263
CH-022	3y	1.58103	0.80848	2.92849	18.2178	55.7133	25.3503	1.15789	7.57895	2.73684	1.77193	74.3684	10.614
CH-023	3y	0.359324	0.197628	6.23428	5.17427	50.3054	53.5393	3.00415	3.14797	2.41291	0.782998	4.57015	2.71652
CH-024	3y	0.107797	-1.06001	31.2612	15.5228	41.8972	28.9616	0.814957	0.415468	26.6219	2.7325	4.2985	13.7105
CH-025	3y	-0.745982	-0.745982	6.52926	15.9579	50.7498	12.8816	3.80313	3.49952	1.85363	0.255673	5.96037	2.1892
CH-026	3y	0.988142	0.107797	-0.14373	0.934244	0.395257	17.5889	2.68456	4.90572	0.942793	0.239693	0.0958773	1.67785
CH-027	3y	0.610852	-0.0179662	4.85088	32.986	74.4341	47.3769	2.7325	3.11601	3.80313	1.15053	7.49441	17.0821
CH-028	3y	1.97628	2.04815	3.8807	11.0313	88.8609	7.24039	5.06552	3.81911	14.3816	-0.127836	40.0447	2.68456
CH-029	3y	1.70095	0.970701	57.022	45.0352	53.9407	56.1849	6.69543	3.80313	16.2512	11.2656	20.1502	10.9939
CH-030	3y	0.471992	-0.703535	1.38035	17.1253	56.3096	39.0329	1.10259	0.159795	9.1403	0.175775	4.17066	4.31448
CH-031	3y	0.739158	1.32692	23.1632	2.52026	65.1794	25.5321	1.4062	0.830936	8.08565	-0.223714	5.64078	1.50208
CH-032	3y	1.07757	-0.222638	13.7234	33.084	98.2545	49.3276	3.08405	2.41291	2.38095	2.76446	3.06807	6.4877
CH-033	3y	0.596669	-0.846024	23.6798	1.36254	59.3018	31.481	5.28923	3.4356	3.72323	1.61393	0.33557	2.7325
CH-034	3y	3.21489	0.739158	90.7561	16.6622	4.31917	40.0303	6.1681	4.2985	15.4043	0.0319591	0.71908	3.72323
CH-035	3y	-0.400748	-1.11319	76.9703	31.855	37.5011	36.7887	3.78715	-0.383509	27.357	-0.207734	3.93097	1.55002
CH-036	3y	-0.187016	-0.685724	67.5305	1.34473	30.6973	43.2897	0.0905387	0.347065	8.66154	1.84095	5.85484	4.05915
CH-037	3y	-0.917268	-1.2913	9.89402	23.6441	39.4069	17.0184	-0.631579	0.0701754	0.789474	0.385965	49.3333	13.9825
CH-038	3y	0.169205	-0.667913	0.204827	52.3199	-0.115772	30.0739	-0.0175439	0.736842	0.859649	0.403509	2.26316	11.614
CH-039	3y	1.20224	-0.721347	1.48722	7.07988	41.7758	70.5228	1.02611	2.08239	2.9576	0.905387	21.518	10.2761
CH-040	3y	-0.0267165	-0.899457	0.240449	77.1841	-0.0267165	48.3124	-0.473684	0.368421	0.0350877	1.85965	0.596491	3.7193
CH-041	3y	0.756969	-0.293882	74.1206	37.6258	31.196	17.909	2.18802	4.49676	21.8198	-0.392334	27.8256	5.88502
CH-042	3y	1.03022	1.78571	46.4801	11.1607	50.0172	37.7404	0.271616	1.07137	16.2668	-0.105628	28.746	5.40214
CH-043	3y	1.90591	1.28777	2.12912	7.16003	55.3228	34.8214	5.22107	11.2721	8.25411	0.347065	26.7391	8.7219
CH-044	3y	3.21085	3.125	3.48558	15.0584	68.2177	34.1174	0.0877193	0.403509	2.21053	2	20.4561	12.2807
CH-045	3y	-0.137363	-0.291896	13.9938	-0.566621	39.9725	-0.206044	-0.0452694	0.845028	2.73125	-0.754489	21.3822	1.67497
CH-046	3y	0.772665	0.206044	2.52404	88.908	47.5446	48.3345	-0.614035	-0.403509	0.964912	2.05263	23.5439	11.3509
CH-047	3y	6.8853	7.67514	3.72596	61.3324	5.25412	5.49451	-0.799759	-0.105628	-0.347065	-0.754489	0.558322	2.14275
CH-048	3y	-0.53228	-0.841346	1.57967	-0.291896	44.3166	23.0254	0.0301796	-0.70922	-0.241437	-0.271616	7.31855	4.4364
CH-049	3y	3.4169	5.11676	8.67102	68.4238	61.7273	23.8668	0.666667	1.75439	7	1.4386	44.9298	14.3684
CH-050	3y	-0.326236	-0.171703	0.360577	49.3304	0.463599	0.394918	14.3353	-0.392334	1.23736	2.67089	1.9164	4.24023
CH-051	3y	0.669643	2.11195	-0.103022	4.72184	78.1078	22.4073	-0.333333	0.578947	2.10526	0.105263	11.5614	6.82456
CH-052	3y	0.446429	0.738324	2.98764	6.8853	85.6456	26.6655	7.90075	17.744	15.4424	11.6389	52.1221	8.89651
CH-053	3y	-0.858516	-0.635302	2.91896	1.06456	49.9657	13.1181	2.77506	3.33007	5.28893	5.90924	16.8952	4.97878
CH-054	3y	0.961538	0.463599	0	0.824176	1.28777	1.51099	-0.578947	-0.210526	-0.0701754	0.175439	-0.22807	1.64912
CH-055	3y	-0.204801	-1.237	4.48104	50.471	52.732	47.653	1.79563	3.24845	1.11002	7.05191	22.6902	1.33856
CH-056	3y	0.499713	0.0573441	0.630786	57.9258	47.653	19.1775	-0.140351	0.105263	6.94737	0.0175439	71.3158	8.63158
CH-057	3y	1.7449	1.25338	1.36807	9.56009	1.41722	62.1856	8.79856	20.666	2.5302	10.1861	9.82697	1.25694
CH-058	3y	0.281568	0.223811	40.6685	45.8667	62.3276	18.3741	1.95886	3.34639	3.6239	10.8717	91.381	1.99151
CH-059	3y	0.548865	0.221185	0.925698	96.9853	0.335873	39.0677	-0.0175439	-0.421053	0.578947	4.12281	1.98246	7.33333
CH-060	3y	0.382644	0.194932	1.07573	0.888023	-0.454841	25.7527	0.799869	1.82827	0.408097	4.66863	3.11786	0.489716
CH-061	3y	-0.155648	-0.450561	1.67936	4.80872	39.4118	37.6423	1.92622	11.0186	1.19164	13.0917	42.2788	1.68136
CH-062	3y	6.80757	5.77537	8.28213	28.4181	92.2503	75.4731	0.315789	0.894737	4.91228	1.29825	34.3509	19.7018
CH-063	3y	4.28443	-0.64717	0.303105	8.39682	15.1798	32.6944	4.84819	10.2187	1.90989	12.6183	10.4799	2.36696
CH-064	3y	4.20251	2.90817	2.99009	22.5526	5.00532	63.7749	-0.157895	-0.122807	-0.0350877	0.421053	1.85965	12.614
CH-065	3y	1.85959	0.204801	1.71213	13.9182	32.6616	76.6691	1.99151	9.95756	0.179563	8.63532	16.634	1.22429
CH-066	3y	2.31834	0.106496	41.3287	18.1453	37.3638	1.04039	1.77971	0.308296	102.186	1.48543	92.5308	-2.52242
CH-067	3y	-0.385025	-1.71213	1.61383	0.172032	61.9399	54.2558	3.15303	-1.83576	1.61155	-2.10202	-1.00897	-2.97085
CH-068	3y	0.712706	-1.10592	75.6697	43.3276	4.46465	92.5125	8.04372	0	75.8128	5.50729	50.7427	28.2231
CH-069	3y	4.21483	3.32563	5.88654	5.86875	74.8177	15.0987	1.40135	1.33128	79.148	4.86267	15.2046	13.1726
CH-070	3y	-0.248977	-1.1204	77.7165	62.6534	44.6559	43.3221	2.66256	0.126121	31.3341	8.32399	-0.196188	4.96076
CH-071	3y	0.764716	-0.622444	-0.497955	0.0533523	-0.39125	21.3409	-1.7657	-0.252242	0.644619	-2.14406	-0.896861	-2.53643
CH-072	3y	0.180492	0.180492	1.72551	23.5579	30.8642	17.089	3.76962	3.3352	31.278	25.2382	54.176	1.02298
CH-073	3y	0.0711364	-0.0533523	59.5412	15.7745	72.3991	37.0976	-1.44339	-1.7657	95.0252	-1.38733	80.2971	-3.60146
CH-074	3y	0.986221	-0.412674	3.35035	2.09135	40.8407	10.121	0.840807	-0.434417	40.639	5.19899	53.7276	3.01289
CH-075	3y	2.18744	0.515739	76.5783	79.4416	58.2607	121.074	2.85874	-0.182175	98.5566	11.6872	87.5	3.6435
CH-076	3y	3.93029	3.23671	5.8154	73.7151	6.29557	110.973	11.2528	7.09081	75.6306	26.2332	10.4821	15.3167
CH-077	3y	2.93068	0.846331	4.32958	1.18207	48.2549	2.76282	-0.798767	-1.48543	16.5639	-1.02298	-1.26121	-1.61155
CH-078	3y	-1.13818	-2.3475	4.83728	-0.373466	67.1705	50.5246	14.0835	0.882848	14.1676	3.08296	61.0987	1.54148
CH-079	3y	-0.569091	-0.960341	107.647	-0.818069	54.8995	-0.177841	-1.82175	-3.13901	101.443	-0.742713	89.9103	-3.09697
CH-080	3y	-0.711364	-0.69358	0.569091	20.9497	1.92068	91.2147	-1.82175	-2.42433	0.350336	-0.434417	-1.62556	-1.37332
CH-081	3y	2.31193	0.711364	20.7185	17.9086	1.20932	34.4834	-0.443629	-1.39208	4.00795	0.443629	2.20285	1.51446
CH-082	3y	-0.426818	-1.84955	61.533	3.30784	22.7992	31.3	0.336546	-0.887257	105.216	6.11901	100.382	5.70598
CH-083	3y	0.993099	1.21192	39.9764	20.8382	18.0104	47.4331	-1.31559	-0.841365	89.6895	3.05951	85.2226	13.0335
CH-084	3y	0.168322	-1.21192	9.37553	59.3839	67.6485	85.457	-0.290653	-0.734282	3.88557	6.73092	58.559	16.9956
CH-085	3y	-0.353765	-0.743629	5.92737	97.502	51.0649	92.1161	-0.428331	-1.46856	2.70766	14.4256	0.856662	56.9221
CH-086	3y	1.43074	0.723784	3.13079	61.4038	30.8702	56.573	-1.851	-2.27933	-0.305951	-1.2697	0.93315	1.66743
CH-087	3y	5.20114	3.41693	2.96246	6.76654	4.74668	53.0382	0.99434	-0.367141	3.22778	6.74621	2.4935	36.0716
CH-088	3y	-0.673287	-1.76738	60.0236	34.203	-0.0168322	-1.4139	-1.10142	-1.92749	4.26801	0.917852	16.1083	2.30993
CH-089	3y	1.61589	0.0673287	0.437637	92.0889	0.454469	66.3861	2.76885	0.351843	7.02157	12.7428	5.92015	4.89521
CH-090	3y	3.60209	1.53173	4.22488	71.1496	27.4533	23.5819	-0.917852	-1.74392	4.80343	3.96206	53.0213	6.25669
CH-091	3y	2.407	-0.15149	2.407	88.9244	14.745	43.3092	-0.550711	-0.673092	2.95242	9.42328	85.6509	15.4046
CH-092	3y	0.38714	-1.4644	2.42383	0.471301	62.885	17.6401	-1.72862	-1.66743	1.69803	-0.458926	60.4253	0.856662
CH-093	3y	2.35651	0.53863	3.28228	16.3272	59.0136	47.3658	1.65213	0.260058	4.80343	5.82836	44.9442	14.2114
CH-094	3y	5.19096	11.5443	11.732	90.9898	78.0088	85.6184	0.780174	0.290653	7.41931	48.4473	11.978	48.8297
CH-095	3y	-0.185154	-0.757448	29.894	0.959434	33.4792	-0.218818	-1.95808	-2.72296	0.826067	-1.33089	0.703687	-1.89689
CH-096	3y	1.71688	-1.61589	22.9759	18.1283	35.3308	10.0825	7.88514	-2.18778	36.6606	10.316	19.9939	1.70161
CH-097	3y	-0.592171	-0.28455	0.315312	2.91471	36.1378	39.3986	-0.827653	0.827653	2.17462	-1.06581e-14	14.1999	2.75884
CH-098	3y	1.14793	0.353765	16.9735	21.5075	0.194932	47.0941	-0.064914	1.80136	5.9234	1.15222	10.581	5.95586
CH-099	3y	-1.26894	-1.5458	-1.42275	-1.22279	-2.08413	2.56095	-0.632911	-0.21097	0.616683	-0.389484	3.39176	1.81759
CH-100	3y	21.984	22.4605	22.7637	72.0598	42.6901	38.4016	4.79556	1.48302	50.3396	17.4775	6.83299	35.6341
CH-101	3y	0.0336644	-0.504965	66.8238	54.7383	0.117825	31.7455	0.803881	-0.526681	69.7852	4.9203	11.6147	3.1878
CH-102	3y	-0.380968	-0.948367	-0.397179	0.380968	-0.429602	25.6221	0.859321	-0.914761	1.13652	0.706861	-0.512821	3.5343
CH-103	3y	2.92616	1.66167	12.1342	13.7067	78.1795	67.4475	-0.421941	0.373255	4.08958	0.259656	40.8796	7.30282
CH-104	3y	-0.559293	-1.06185	51.074	66.9288	60.0551	93.2236	2.10672	-0.803881	26.7082	10.4089	41.4137	44.5322
CH-105	3y	-0.364756	-0.559293	1.92105	-0.818676	62.2437	-0.0405285	-1.28898	-1.92654	-0.0831601	-0.803881	9.11989	0.817741
CH-106	3y	-1.38607	-1.67788	-0.75383	-1.30502	-1.46713	18.6026	-1.3167	-1.62162	-0.2079	0.01386	-0.526681	0.47124
CH-107	3y	0.721407	-1.28881	2.52087	2.92616	42.4333	42.3036	-0.40194	-1.09494	3.1878	1.30284	22.6057	15.2183
CH-108	3y	1.33744	1.01321	6.6872	0.802464	100.551	2.78025	0.22176	-0.720721	12.7374	1.20582	25.5994	17.131
CH-109	3y	0.316122	0.462025	0.721407	23.5308	53.9758	76.5097	1.67706	0.22176	34.7055	5.53015	22.6611	31.5593
CH-110	3y	3.08827	-0.0243171	6.47645	48.9989	96.4659	2.26149	4.00844	2.1097	9.93184	0.746511	44.1091	6.50763
CH-111	3y	-0.0999769	-0.361455	0.822887	21.5104	8.75952	-0.14612	-0.681597	-0.097371	0.714054	-0.373255	6.58877	1.42811
CH-112	3y	1.4185	0.899733	8.84332	12.8637	80.3518	34.4573	0.405712	0.519312	18.1272	3.32684	85.2321	13.2587
CH-113	3y	-0.267488	-0.591716	0.283699	16.3654	34.7816	33.3549	-0.106351	-1.0787	0.805226	4.70981	3.2361	0.167122
CH-114	3y	1.12669	-0.851098	57.5424	89.9651	73.9321	30.6152	-0.531753	-1.42814	95.3054	35.8706	94.8648	10.1033
CH-115	3y	-1.15911	2.2777	-1.27259	0.0081057	-0.948367	25.1682	-1.36737	-2.20298	0.92677	0.106351	-1.32179	0.182315
CH-116	3y	0.0857486	-0.120048	0.703138	-0.857486	-0.58309	1.09758	-0.790033	-2.17259	11.3187	2.35491	0.395017	4.05652
CH-117	3y	-1.8955	-1.32196	-0.300762	16.6119	26.7679	16.8917	-0.454398	1.54171	5.03083	0.778968	65.4333	22.5089
CH-118	3y	-0.0171497	0.771737	33.4248	12.8623	1.66352	27.491	-0.843882	0.064914	32.9438	0.227199	4.94969	1.41188
CH-119	3y	0.891785	3.207	72.166	61.173	1.37198	52.1694	-0.790033	-2.3701	29.7326	10.7566	-0.15193	10.1033
CH-120	3y	0.314751	-1.19606	72.6796	11.0862	0.412674	29.104	0.546946	-2.18778	78.2893	19.7356	4.77059	18.4139
CH-121	3y	1.21763	1.68067	31.0581	0.737438	81.3754	1.18333	3.35764	-2.24856	40.8842	3.16013	86.5694	5.24157
CH-122	3y	2.38381	0.171497	1.21763	12.5364	5.8652	15.6577	6.21392	-2.08143	12.0024	3.81343	0.66849	4.42115
CH-123	3y	3.44709	2.8983	3.2413	7.78597	5.64226	23.0492	4.69462	-2.41568	5.83409	1.86873	-0.0911577	3.17533
CH-124	3y	-0.360144	-0.463042	0.394443	-1.38913	31.4011	-0.908935	1.21544	-2.38529	6.30507	2.40049	54.1173	-0.364631
CH-125	3y	-0.61739	1.98937	3.0698	-1.68067	82.5416	12.8451	0.243087	-2.41568	17.9125	0.698876	80.3707	5.72774
CH-126	3y	0.840336	0.685989	108.764	24.0782	87.3092	83.6906	2.26233	0.826131	78.1266	7.15557	85.5618	8.78241
CH-127	3y	0.60024	-0.0685989	47.1103	8.36906	21.7115	44.0233	-0.486855	1.16845	6.41026	0.292113	7.173	3.03473
CH-128	3y	3.56714	1.45773	70.5711	1.42343	62.9566	41.348	3.97814	7.52415	26.8683	6.39298	49.2374	8.41383
CH-129	3y	0.00769053	0.0230716	2.1149	-0.992079	80.9736	-0.00769053	1.08033	2.13523	4.63904	1.576	56.4311	1.76665
CH-130	3y	1.63808	-0.115358	3.45305	-0.807506	66.2847	0.223025	1.44891	2.00813	2.18607	1.84291	32.575	4.60092
CH-131	3y	0.115358	0.57679	15.8502	42.0441	21.4489	1.63808	1.06762	3.62227	6.25318	1.71581	9.77377	1.46162
CH-132	3y	1.37896	1.76883	110.18	8.41095	82.1818	40.7841	4.07982	1.58871	100.254	7.8546	81.6345	7.76563
CH-133	3y	1.26345	4.91661	1.26345	20.54	1.29233	56.2198	1.32181	1.28368	1.22013	1.81749	1.61413	2.10981
CH-134	3y	1.09975	0.607552	15.4503	42.8901	71.745	36.3839	2.96136	2.91052	25.0254	4.25775	89.0696	12.5318
CH-135	3y	0.353765	0.758068	9.03184	17.1035	62.3854	76.5504	7.86731	3.16472	24.6441	8.59176	96.5557	31.4057
CH-136	3y	0.976698	0.14612	93.5092	72.837	64.0083	102.584	3.24098	1.56329	59.8754	38.18	41.332	74.1993
CH-137	3y	0.961317	2.1918	4.69892	0.00769053	55.9179	3.60686	2.94865	1.48704	15.849	3.52059	60.1042	27.5292
CH-138	3y	-0.546028	-0.884411	23.8637	3.02238	46.7507	-0.0230716	7.04118	0.470259	56.2532	2.17336	51.5887	4.88053
CH-139	3y	-1.29233	-1.52336	55.1657	-2.12981	77.9077	-1.98542	1.00407	0.813421	2.07168	1.52517	16.5099	5.02034
CH-140	3y	0.223025	-0.945936	2.96086	32.2464	61.5012	14.9427	3.77478	3.43162	13.5104	8.35028	83.7189	4.89324

## Sheet: Figure 3
Figure 3
code	timepoint	SC2-S1-mFc	MERS-S1-mFc	229E-S1-mFc	HKU1-S1-mFc	NL63-S1-mFc	OC43-S1-mFc
VAC-001	0d	8.94741	6.25928	50.0508	24.7949	44.3307	29.1553
VAC-002	0d	1	1	65.2902	57.4137	75.6356	61.058
VAC-003	0d	1	1	69.4772	71.0401	83.8556	56.9743
VAC-004	0d	1	1	64.7105	26.4515	69.3678	23.8259
VAC-005	0d	1	1	37.3603	43.0335	67.4299	26.3265
VAC-006	0d	1	1	54.5831	34.5628	36.7664	29.0771
VAC-007	0d	1	1	68.8364	58.9904	52.2544	45.1434
VAC-008	0d	3.10229	1.17996	67.0079	39.5327	50.1446	38.9388
VAC-009	0d	1	1	72.1675	62.5716	81.2638	80.5437
VAC-010	0d	2.01323	1.30786	71.6385	44.6289	73.9162	58.0896
VAC-011	0d	1	1	97.4578	56.0029	84.4232	48.5378
VAC-012	0d	2.35211	1	53.0671	10.7447	41.33	45.2684
VAC-013	0d	3.70316	1	26.8038	40	67.3475	39.6326
VAC-014	0d	4.395	4.18533	83.2147	29.0554	76.6182	46.587
VAC-015	0d	1	1	46.8	36.4851	52.1607	30.1399
VAC-016	0d	2.10206	1.27374	16.2773	23.3727	24.4979	44.5182
VAC-017	0d	1	1	58.3101	45.3343	75.7237	57.0463
VAC-018	0d	1	1	51.9575	42.2833	34.6878	44.5964
VAC-019	0d	4.77456	4.58701	62.9288	52.5826	34.2346	35.0316
VAC-020	0d	1.66774	1.79602	57.569	29.8108	45.6543	58.0981
VAC-021	0d	2.21296	1.10648	68.0885	85.8563	86.2091	90.5388
VAC-022	0d	1	1	78.8807	87.2354	71.3438	81.3342
VAC-023	0d	1	1	79.1693	12.5241	69.3554	51.5394
VAC-024	0d	1	1	73.0276	25.6254	37.8929	51.0423
VAC-025	0d	3.22322	2.40539	54.9872	29.5382	53.7845	27.9666
VAC-026	0d	1	1	16.501	39.5606	51.6196	32.6171
VAC-027	0d	1	1	42.5112	62.0269	42.5754	97.4503
VAC-028	0d	1	1	71.0552	62.3316	53.6883	66.1963
VAC-029	0d	1	1	24.1822	10.7761	18.0083	17.9923
VAC-030	0d	1	1	61.3214	54.8589	25.3047	26.1065
VAC-031	0d	2.02053	1	39.4323	15.9237	35.7601	23.3804
VAC-032	0d	2.36138	2.24182	37.2142	30.13	52.6678	30.1898
VAC-033	0d	1	1	44.0186	20.6863	35.2951	16.5491
VAC-034	0d	1	1	47.7509	51.8257	60.1341	80.7197
VAC-035	0d	1	1	6.87952	43.0764	12.3302	13.3004
VAC-036	0d	1	1	79.432	56.1122	74.7045	50.0617
VAC-037	0d	4.21591	1.16423	70.5239	23.7255	23.2316	35.5442
VAC-038	0d	1.41118	3.22808	30.9049	16.5461	25.4542	31.4341
VAC-039	0d	1	1	26.9889	11.7657	33.1981	14.0942
VAC-040	0d	4.16299	1	91.0743	17.6574	65.0379	46.3045
VAC-041	0d	5.1861	1	83.7361	42.2826	71.794	64.4911
VAC-042	0d	5.87405	1.16423	18.5747	30.9755	46.6043	49.2679
VAC-043	0d	3.05634	2.31443	29.0554	18.7009	33.0714	26.3458
VAC-044	0d	4.44523	1	70.5768	84.2829	71.7763	78.5853
VAC-045	0d	2.39901	1	24.9074	35.7735	31.1342	21.5382
VAC-046	0d	1	1	63.3092	32.369	49.7619	43.1293
VAC-047	0d	1	1	61.4508	51.5305	60.5571	44.5148
VAC-048	0d	2.49497	1.34803	58.6356	47.9407	74.9013	60.8848
VAC-049	0d	1	1	24.1677	83.4066	53.5414	76.2121
VAC-050	0d	1	1	28.83	26.5957	36.7692	13.8899
VAC-051	0d	1.00803	1	19.5235	17.0881	63.1832	23.2975
VAC-052	0d	1	1	28.0107	62.2254	21.4568	44.6339
VAC-053	0d	1	1	51.6348	12.1025	45.5277	57.9206
VAC-054	0d	1	1	13.6814	40.4037	54.5989	50.0856
VAC-055	0d	2.22686	1	27.5341	15.0964	51.1879	34.7583
VAC-056	0d	1	1	24.9125	15.6178	18.4628	1.78
VAC-057	0d	1	1	20.0566	17.6436	67.1557	25.4636
VAC-058	0d	1	1	42.3103	36.2032	71.3413	71.8627
VAC-059	0d	1	1	77.3739	26.3573	98.9722	63.1042
VAC-060	0d	1.04113	1	16.6923	24.697	56.5967	42.5499
VAC-061	0d	1	1	36.4266	37.3948	47.1066	54.3606
VAC-062	0d	5.04876	3.20856	68.3548	13.9824	75.6999	13.6049
VAC-063	0d	3.82196	1.93457	40.7518	36.3794	71.123	45.9893
VAC-064	0d	4.2938	4.19943	63.8251	72.8531	79.7735	96.9173
VAC-065	0d	1	1	27.4996	43.9845	53.3553	72.7694
VAC-066	0d	1.77729	1	47.4206	56.4486	53.2243	86.3165
VAC-067	0d	1	1	53.4445	20.7612	56.7159	66.436
VAC-068	0d	1.13243	2.9569	40.044	40.8934	55.7408	49.308
VAC-069	0d	1	1	56.0627	31.8438	32.0029	93.1303
VAC-070	0d	6.88896	4.18371	34.0516	26.9896	56.7002	55.8037
VAC-071	0d	1	1	81.0766	63.8547	94.3707	104.071
VAC-072	0d	1.16389	1	80.2925	49.9056	84.4448	79.1601
VAC-073	0d	19.5659	13.5263	57.0462	48.5687	81.252	59.8459
VAC-074	0d	1	1	25.4797	29.7106	40.5631	40.5473
VAC-075	0d	1	1	29.4118	27.1784	65.8855	39.5407
VAC-076	0d	1.3369	1	21.0601	38.1567	36.5524	69.9748
VAC-077	0d	2.50079	1.9503	47.3419	47.6408	77.1154	78.9556
VAC-078	0d	1	1	30.6671	36.7576	60.2131	21.5393
VAC-079	0d	1	1	32.5875	27.2813	57.6511	65.8282
VAC-080	0d	1	1	50.004	62.6779	55.9672	76.5445
VAC-081	0d	3.10472	1.81445	67.5217	30.4424	64.1186	57.0544
VAC-082	0d	3.0886	2.04025	54.1835	81.0696	66.2314	67.2637
VAC-083	0d	1	1	30.9851	76.6399	69.6748	76.624
VAC-084	0d	1	1	13.0635	29.4267	17.6274	40.7013
VAC-085	0d	1	1	50.2584	72.6167	21.8892	67.4167
VAC-086	0d	1	1	68.7684	64.4589	38.9839	84.098
VAC-087	0d	1	1	54.6512	17.4913	69.07	26.5555
VAC-088	0d	1	1	63.9819	90.5701	87.3102	95.3884
VAC-089	0d	1.63704	1	54.4577	21.1041	36.9906	50.6352
VAC-090	0d	1	1	48.2864	31.621	71.2686	44.7622
VAC-091	0d	1.007	1.21181	40.9797	73.801	80.3891	80.5598
VAC-092	0d	1.35145	1	54.0357	25.2595	42.5969	45.2102
VAC-093	0d	1	1	57.545	32.9351	60.0986	15.299
VAC-094	0d	1.39956	12.084	23.1439	48.7967	18.5015	27.3255
VAC-095	0d	6.28094	1.72384	49.872	62.2461	40.5359	44.6663
VAC-096	0d	1.02407	2.0652	73.5962	53.6781	45.5026	48.7626
VAC-097	0d	1	1	36.9223	32.5767	46.9574	46.7184
VAC-098	0d	1	1	39.3412	26.8305	73.7839	51.7665
VAC-099	0d	1	2.8628	43.6194	45.6193	45.6838	20.2654
VAC-100	0d	1	1	68.6124	70.4216	91.5515	88.1038
VAC-101	0d	1.86039	2.25294	92.4731	69.6877	66.6325	84.0246
VAC-102	0d	4.11333	1	47.1753	70.8141	41.7819	59.7713
VAC-103	0d	14.2516	13.3299	52.7394	53.149	72.5721	81.9423
VAC-104	0d	1.79832	1	52.7481	32.1198	50.3288	43.2968
VAC-105	0d	1.08266	1	41.3126	4.83088	51.8405	10.6698
VAC-106	0d	1.38132	1	26.8722	25.3939	39.4012	65.4297
VAC-107	0d	1	1	35.4738	44.0603	36.3249	17.5241
VAC-108	0d	1	1	30.5159	29.7245	13.3129	29.4109
VAC-109	0d	1	1	49.9095	25.6362	42.071	47.3128
VAC-110	0d	1.67998	1.45598	31.6061	36.1756	57.3957	57.0223
VAC-111	0d	7.42448	5.25687	33.2992	38.2488	56.7674	57.8938
VAC-112	0d	1.31447	1	58.764	4.00792	55.7641	16.4752
VAC-113	0d	9.81416	1	28.3457	37.7164	33.7649	37.8454
VAC-001	2D	104.188	6.66562	51.051	26.811	37.5947	29.7804
VAC-002	2D	100.22	1	62.3806	63.424	74.6216	59.5298
VAC-003	2D	104.97	1	70.8838	76.4789	77.8854	61.9598
VAC-004	2D	96.3116	1	59.5999	23.7165	68.4926	20.2
VAC-005	2D	103.579	1	35.5005	42.4553	56.8024	25.8889
VAC-006	2D	98.906	1	41.1581	24.873	29.9367	19.4499
VAC-007	2D	117.02	1	64.1478	59.5374	38.4856	42.4084
VAC-008	2D	108.861	1	63.6165	35.0473	45.9092	34.9535
VAC-009	2D	97.4431	1	76.385	67.23	80.1323	84.7759
VAC-010	2D	109.199	2.01323	91.4181	48.9346	73.5195	58.6481
VAC-011	2D	106.642	1	95.3417	55.9589	82.939	50.4923
VAC-012	2D	104.782	1	53.0671	11.2917	39.9859	43.7837
VAC-013	2D	106.672	1	22.6598	36.1205	64.2322	37.3843
VAC-014	2D	110.004	3.86276	82.3438	27.3296	71.9248	54.4577
VAC-015	2D	103.954	1	50.8635	37.2509	52.3169	33.2969
VAC-016	2D	108.783	1	12.7295	18.8716	23.904	35.4224
VAC-017	2D	108.009	1	44.673	34.0191	65.5988	46.892
VAC-018	2D	110.206	1	46.0811	38.2824	33.2812	38.9544
VAC-019	2D	114.722	7.49394	71.0088	60.1313	28.1082	41.9708
VAC-020	2D	105.436	1.49134	50.2886	24.3906	38.7428	49.0058
VAC-021	2D	110.728	1	59.9743	76.1867	80.0834	83.7075
VAC-022	2D	112.171	1	75.7056	87.2354	70.4458	82.8576
VAC-023	2D	92.6235	1	67.7197	7.61706	58.4509	46.7447
VAC-024	2D	62.0911	1	62.8127	19.5478	30.8852	42.431
VAC-025	2D	82.6331	1	37.9891	19.8364	39.6568	21.2155
VAC-026	2D	105.5	1	15.5067	35.4875	47.2739	30.5965
VAC-027	2D	103.319	1	44.4355	61.2251	41.1963	99.2784
VAC-028	2D	102.87	1	67.1584	62.5882	53.8486	63.6626
VAC-029	2D	101.379	1	18.6498	8.62733	14.0154	16.533
VAC-030	2D	97.0494	1	60.1988	53.143	24.6953	22.6588
VAC-031	2D	99.3425	1	36.5619	14.8172	34.3169	20.3977
VAC-032	2D	107.129	2.7948	40.2929	32.1178	55.9857	32.4615
VAC-033	2D	94.4195	1	38.2777	16.052	29.009	12.8768
VAC-034	2D	112.877	1	55.7594	55.6183	68.5306	85.7647
VAC-035	2D	114.835	1	12.6654	53.5015	19.6155	18.4689
VAC-036	2D	121.503	1	66.0258	42.1591	65.9728	34.6446
VAC-037	2D	117.199	1	46.622	13.7943	12.6477	21.4853
VAC-038	2D	114.412	4.05715	33.0217	18.363	27.3593	33.6567
VAC-039	2D	101.729	1	24.5722	10.5133	30.9049	13.9531
VAC-040	2D	117.834	1	101.94	24.5899	77.8973	59.4638
VAC-041	2D	124.29	1	72.1291	33.3921	63.7149	54.1365
VAC-042	2D	114.994	1	11.9421	21.4676	31.9633	34.1683
VAC-043	2D	108.972	1.13706	22.7976	16.1526	27.9425	21.975
VAC-044	2D	129.229	1	67.5251	78.3207	67.5957	75.3925
VAC-045	2D	107.232	1	23.8666	35.9675	30.4286	20.6738
VAC-046	2D	120.797	1	67.7192	36.0557	55.6006	45.5107
VAC-047	2D	102.279	1	56.3119	46.9129	56.297	40.925
VAC-048	2D	106.837	1.31824	57.7717	48.5812	73.2181	60.5124
VAC-049	2D	112.453	1	18.6415	77.0314	46.9576	67.9005
VAC-050	2D	104.841	1	30.6323	30.4387	36.7692	16.5711
VAC-051	2D	110.746	1	24.7975	20.3944	65.3121	24.7491
VAC-052	2D	85.4472	1	26.5212	43.7551	19.58	37.7374
VAC-053	2D	114.061	1	48.5365	11.1641	43.4125	57.2205
VAC-054	2D	105.347	1	11.9684	36.7692	51.0687	45.6468
VAC-055	2D	106.39	1	27.9958	15.305	51.4709	34.9818
VAC-056	2D	105.66	1	26.551	16.9882	19.0139	1.64594
VAC-057	2D	115.193	1	20.3396	18.1947	65.7407	26.4616
VAC-058	2D	108.997	1	43.9786	36.4564	74.5438	71.4158
VAC-059	2D	94.5483	1	86.1771	35.801	102.875	72.101
VAC-060	2D	101.109	1	17.7505	24.7995	58.9691	43.1302
VAC-061	2D	110.576	1	39.212	41.0591	48.6259	57.0865
VAC-062	2D	92.4505	2.78389	69.7704	13.9981	75.6055	13.3218
VAC-063	2D	103.444	1	29.0028	26.5807	53.9321	35.7031
VAC-064	2D	115.508	3.2872	57.754	66.3102	79.1758	92.0101
VAC-065	2D	109.984	1	25.5268	37.0797	48.5727	71.7382
VAC-066	2D	87.8893	1	32.4473	41.491	37.386	67.7257
VAC-067	2D	104.829	1	47.9711	18.0874	53.822	56.9519
VAC-068	2D	108.194	1.06952	30.2611	29.223	40.7833	33.1865
VAC-069	2D	112.594	1	54.0113	31.1919	30.683	92.5101
VAC-070	2D	103.775	2.87826	31.3149	24.2529	51.4785	50.5977
VAC-071	2D	119.035	1	82.4441	64.4748	90.8722	102.576
VAC-072	2D	102.8	1	58.3202	35.1997	67.5212	63.5105
VAC-073	2D	113.621	12.2366	56.0082	46.1309	81.3935	56.9204
VAC-074	2D	88.2196	1	35.2469	38.8802	48.3171	47.8452
VAC-075	2D	111.545	1.99748	27.9176	25.8886	64.8317	41.1922
VAC-076	2D	55.4891	1	9.54703	17.2696	18.9682	37.6062
VAC-077	2D	117.757	2.04467	46.9173	46.7443	74.8349	79.0028
VAC-078	2D	97.9804	1	32.0824	39.5722	62.3122	22.8274
VAC-079	2D	103.778	1	36.3132	30.1682	58.3124	68.8765
VAC-080	2D	121.309	1	58.6388	69.4204	61.5807	84.734
VAC-081	2D	105.456	2.28217	76.4891	37.6196	71.199	63.2638
VAC-082	2D	113.294	1	37.6196	66.3443	51.7481	49.8127
VAC-083	2D	101.924	1	29.5698	74.6998	63.1073	71.5194
VAC-084	2D	103.928	1	13.0476	31.3827	18.2317	42.6731
VAC-085	2D	116.554	1	46.4101	68.7843	19.9332	64.8565
VAC-086	2D	108.714	1	68.7366	64.4271	38.2524	83.7799
VAC-087	2D	107.117	1	53.6351	17.9106	67.0701	25.12
VAC-088	2D	107.538	1	56.2694	87.819	84.2888	92.6692
VAC-089	2D	104.569	1	50.0869	17.8945	34.8455	46.6999
VAC-090	2D	97.3867	1	43.1643	25.5581	63.578	36.8327
VAC-091	2D	118.945	1	31.9338	62.7752	71.1555	64.5844
VAC-092	2D	103.42	1	56.8133	27.7085	45.2102	40.8348
VAC-093	2D	96.9835	1	56.9925	35.1602	63.0255	15.8516
VAC-094	2D	115.702	8.34613	19.4572	40.1434	15.3268	22.7001
VAC-095	2D	112.408	1	26.5745	35.0913	22.3588	24.0314
VAC-096	2D	113.466	4.1304	81.4815	61.5805	41.8672	54.0536
VAC-097	2D	106.72	1	42.0444	38.2961	51.6314	50.5712
VAC-098	2D	113.381	1	38.4707	25.3456	73.2378	51.647
VAC-099	2D	95.7142	3.05634	43.1033	46.716	44.9903	20.6041
VAC-100	2D	98.481	1	59.8737	62.3144	85.8338	80.5598
VAC-101	2D	112.511	1	54.5144	40.4165	39.2217	53.644
VAC-102	2D	120.328	1.22888	55.3166	81.0889	52.9101	66.9398
VAC-103	2D	111.299	7.81703	39.3753	36.5421	55.2483	76.7366
VAC-104	2D	99.7625	1	43.2323	22.8782	38.8454	34.6358
VAC-105	2D	104.316	1	37.2657	4.89061	51.6165	8.92257
VAC-106	2D	107.93	1	26.7229	30.6205	41.895	77.869
VAC-107	2D	101.015	1	38.1767	45.464	39.7745	18.3753
VAC-108	2D	101.613	1	31.5613	30.7847	16.1353	32.6962
VAC-109	2D	104.085	1	46.6354	23.1362	36.8454	40.1034
VAC-110	2D	99.8357	1	27.4994	29.8738	51.7808	50.3621
VAC-111	2D	108.944	4.62536	31.5583	33.76	51.2203	55.8457
VAC-112	2D	111.133	1	58.0705	3.9434	55.0706	15.5075
VAC-113	2D	108.182	1	23.0717	32.4907	29.4586	35.3939
VAC-001	3D	110.721	13.3859	74.2908	45.5654	46.6437	47.8003
VAC-002	3D	109.978	1.99853	70.5364	63.2035	75.4298	66.7597
VAC-003	3D	104.11	1	93.2015	88.5442	77.5416	84.9027
VAC-004	3D	118.504	1	65.32	26.6547	65.7576	21.9661
VAC-005	3D	109.362	1	39.939	47.222	68.1957	29.2178
VAC-006	3D	108.752	1	50.2227	33.1562	40.5173	25.6388
VAC-007	3D	114.488	1	60.2876	55.7709	43.7368	36.7039
VAC-008	3D	115.769	3.69618	79.4483	44.6276	49.41	48.1754
VAC-009	3D	102.381	1	79.809	69.2432	88.7877	85.9515
VAC-010	3D	108.038	3.07127	79.1918	42.1308	69.8016	53.1521
VAC-011	3D	107.48	1	88.7436	49.8751	81.1462	46.5393
VAC-012	3D	112.05	1	56.8961	42.0489	46.5187	101.094
VAC-013	3D	105.819	3.2917	32.4467	48.7436	74.0044	45.0698
VAC-014	3D	116.068	6.153	98.0206	36.6035	76.6504	54.877
VAC-015	3D	110.346	1	49.285	55.052	61.491	74.9004
VAC-016	3D	112.612	1.72697	16.918	23.3883	30.4056	41.6738
VAC-017	3D	107.48	1.30786	54.9155	38.9273	73.5489	54.2248
VAC-018	3D	117.457	1.7426	65.5701	69.1021	36.9852	104.595
VAC-019	3D	118.317	10.2446	72.3216	62.6475	34.6409	41.3456
VAC-020	3D	113.101	2.51764	62.2514	32.8255	48.0276	59.1084
VAC-021	3D	116.18	2.80629	59.2367	74.5991	79.7306	80.5164
VAC-022	3D	118.281	1.90827	74.118	77.7903	67.6395	81.5106
VAC-023	3D	108.066	1	81.6389	13.839	70.1411	53.4958
VAC-024	3D	104.506	1	73.9577	26.5876	41.7415	53.6562
VAC-025	3D	109.012	1	35.7601	20.7665	45.0449	21.3117
VAC-026	3D	111.77	1	14.8974	39.737	50.8659	34.4933
VAC-027	3D	108.323	8.69147	56.2219	64.9294	47.8993	96.3117
VAC-028	3D	110.808	2.14881	75.3849	73.6049	63.2617	72.0334
VAC-029	3D	113.855	1	20.1411	12.492	14.8493	26.6838
VAC-030	3D	107.168	1	68.2168	70.9589	31.3663	116.405
VAC-031	3D	113.294	1	39.6889	17.5593	38.1174	20.4618
VAC-032	3D	107.174	3.88582	38.9777	28.9045	54.4463	29.9656
VAC-033	3D	107.922	1	43.8582	19.6921	35.712	16.1963
VAC-034	3D	126.177	5.46834	63.8031	69.4479	75.075	92.6266
VAC-035	3D	120.709	1	6.86188	33.9742	11.5893	10.3898
VAC-036	3D	133.004	8.80226	97.0542	73.5932	82.6601	64.5793
VAC-037	3D	124.89	1.05839	58.1584	20.2681	18.0984	28.4354
VAC-038	3D	125.119	2.31081	26.7243	12.9476	20.2328	25.2249
VAC-039	3D	122.614	1	41.3477	17.3928	45.6694	22.2085
VAC-040	3D	131.487	1	114.729	37.2023	87.1759	80.2611
VAC-041	3D	120.039	1	78.6558	37.8726	70.0829	59.0933
VAC-042	3D	117.851	1	8.53766	14.5176	23.6373	25.8776
VAC-043	3D	116.697	2.9757	27.7329	17.9429	34.9423	28.1683
VAC-044	3D	125.401	1	59.4638	69.7654	63.5738	65.4436
VAC-045	3D	118.557	2.22261	27.9591	40.4657	36.6731	24.1842
VAC-046	3D	126.319	1.12895	81.4959	49.5678	67.0312	58.0702
VAC-047	3D	111.603	1	60.9146	48.5961	57.146	44.2467
VAC-048	3D	115.104	1.92895	61.6147	49.8175	75.4822	61.4806
VAC-049	3D	115.149	1	21.3972	80.8446	54.7479	75.2588
VAC-050	3D	109.324	1	28.5916	27.4894	33.9242	15.8859
VAC-051	3D	118.326	2.16928	51.232	46.2322	84.1663	47.8934
VAC-052	3D	106.465	1	29.962	44.8872	20.9652	37.2905
VAC-053	3D	113.868	1	47.3002	9.85328	41.5506	52.5732
VAC-054	3D	112.453	1	14.2921	41.6698	64.2064	49.4303
VAC-055	3D	107.507	1	23.6613	27.8618	47.5832	71.0285
VAC-056	3D	112.438	1	24.5252	14.6794	18.8948	1.33313
VAC-057	3D	114.165	2.7184	27.5937	13.3835	60.1102	22.8569
VAC-058	3D	111.678	1	46.0043	38.4971	77.4633	76.0036
VAC-059	3D	111.023	1	80.2785	39.7632	105.958	78.3124
VAC-060	3D	121.949	1.33129	16.2144	24.9189	55.3166	38.2147
VAC-061	3D	111.618	1	31.9431	29.9918	39.793	45.7809
VAC-062	3D	113.526	8.35168	61.4816	10.6952	67.4269	10.3806
VAC-063	3D	113.165	4.30953	44.3221	40.8304	67.883	49.0406
VAC-064	3D	110.727	2.76817	59.6099	61.1198	76.6279	91.2708
VAC-065	3D	108.594	1	24.5554	32.6857	45.3146	65.9244
VAC-066	3D	110.082	1	39.4936	47.3419	44.9984	74.5203
VAC-067	3D	110.333	1	67.1595	31.5508	73.844	78.5782
VAC-068	3D	107.204	1	26.7065	27.6502	38.0151	34.0044
VAC-069	3D	114.821	11.4097	62.2326	38.2206	45.3924	97.3285
VAC-070	3D	115.272	2.48506	27.9333	21.123	53.1928	45.14
VAC-071	3D	115.902	1	79.5977	61.7715	92.8918	101.733
VAC-072	3D	113.794	1	72.5543	43.0167	77.0525	71.5319
VAC-073	3D	113.526	7.34508	40.5788	32.0226	71.6263	40.28
VAC-074	3D	113.369	1	45.2501	48.7575	59.1224	62.5983
VAC-075	3D	107.502	1	20.8399	20.8084	57.0934	28.2951
VAC-076	3D	121.202	1.47845	26.1246	34.5392	43.4571	67.8201
VAC-077	3D	114.281	1	18.4335	20.1164	43.4099	45.1557
VAC-078	3D	113.612	1	29.5221	38.634	63.0437	21.1736
VAC-079	3D	115.165	1	39.7969	28.9747	65.296	68.7797
VAC-080	3D	117.031	1	57.2553	62.8051	58.3207	78.7231
VAC-081	3D	110.472	1.54027	60.6349	24.9749	58.2801	48.1353
VAC-082	3D	113.859	1	57.0221	67.6507	44.1677	103.52
VAC-083	3D	109.732	1	32.7821	72.4418	64.6816	74.4772
VAC-084	3D	114.089	1	13.4929	34.8334	20.4739	44.7722
VAC-085	3D	117.651	1	45.9012	62.1531	19.488	62.01
VAC-086	3D	116.57	1	67.2736	60.9923	42.0052	80.9334
VAC-087	3D	111.746	1	57.7156	19.7654	69.1829	26.2329
VAC-088	3D	113.294	3.4905	54.1226	90.3952	90.0135	90.1248
VAC-089	3D	112.714	1	55.1512	55.6673	42.6839	103.311
VAC-090	3D	100.553	1	48.0923	26.8125	67.3411	39.446
VAC-091	3D	118.826	1.70678	76.7708	63.0483	83.7344	74.9445
VAC-092	3D	102.121	1	54.2298	25.9613	41.9249	37.1612
VAC-093	3D	110.199	1	50.3621	33.9954	58.9039	16.0308
VAC-094	3D	122.12	13.108	19.9693	65.3866	16.9483	96.7059
VAC-095	3D	123.076	1	35.1596	42.1574	33.0773	35.2791
VAC-096	3D	117.409	2.38949	52.9613	50.7424	25.5334	86.6701
VAC-097	3D	108.826	1	40.0134	36.4145	48.6747	49.2272
VAC-098	3D	119.116	3.48182	42.0038	26.9159	74.3813	54.2584
VAC-099	3D	96.44	1.54027	36.7809	37.4583	34.8132	14.4753
VAC-100	3D	113.705	1	66.1717	72.1796	90.169	87.0626
VAC-101	3D	126.711	2.18467	65.8133	42.5499	45.1101	59.447
VAC-102	3D	115.566	1	26.6428	45.6221	28.3154	36.3202
VAC-103	3D	121.949	23.3146	69.5853	61.2733	86.141	98.0372
VAC-104	3D	114.859	3.63696	50.9417	22.0234	58.9575	45.6838
VAC-105	3D	108.407	1	47.3158	6.95139	60.6063	12.7903
VAC-106	3D	108.183	1	24.8264	27.2904	39.2966	73.3592
VAC-107	3D	112.26	1	43.7467	49.0779	53.2293	31.7106
VAC-108	3D	110.722	7.90712	43.7467	41.2977	25.2296	43.7318
VAC-109	3D	106.601	1	43.2645	25.0071	33.5391	48.2482
VAC-110	3D	111.872	1.27679	29.172	29.8141	51.9301	49.6901
VAC-111	3D	123.093	5.1886	34.9377	37.2931	54.8728	59.2422
VAC-112	3D	106.891	1	64.8121	4.71757	63.7638	18.7009
VAC-113	3D	99.6334	1	24.991	34.3294	28.6683	36.4422

## Sheet: Figure 4
Figure 4
			PCR-positive						PCR-positive
Year	Month	YY-MM	229E	NL63	OC43	Seasonal CoV	Sample tot		SARS-CoV-2	Sample tot
2020	1	20-01	1	6	10	17	214
2020	2	20-02	4	7	6	17	244
2020	3	20-03	7	15	19	41	349		126	2280
2020	4	20-04	0	1	0	1	377		161	4502
2020	5	20-05	0	0	0	0	140		59	5836
2020	6	20-06	0	1	0	1	122		10	3279
2020	7	20-07	0	0	0	0	134		15	6811
2020	8	20-08	0	0	0	0	180		39	22049
2020	9	20-09	0	1	0	1	278		81	23174
2020	10	20-10	0	0	0	0	242		344	23939
2020	11	20-11	0	0	0	0	265		519	27206
2020	12	20-12	0	0	0	0	189		1313	36549
2021	1	21-01	0	1	0	1	157		903	26687
2021	2	21-02	0	0	0	0	143		951	30440
2021	3	21-03	0	0	0	0	129		2183	41300
2021	4	21-04	0	0	3	3	161		981	28445
2021	5	21-05	2	11	6	19	234		594	32589
2021	6	21-06	0	8	9	17	187		169	22770
2021	7	21-07	2	5	12	19	261		1031	30307
2021	8	21-08	0	0	10	10	246		1661	41108
2021	9	21-09	0	0	4	4	302		1363	28601
2021	10	21-10	3	0	5	8	343		1145	18292
2021	11	21-11	5	0	10	15	351		2244	24229
2021	12	21-12	11	0	10	21	324		3876	33629

## Sheet: Figure 5
Figure 5
code	timepoint	SC2-S1-mFc	MERS-S1-mFc	229E-S1-mFc	HKU1-S1-mFc	NL63-S1-mFc	OC43-S1-mFc
VAC-001	0d	8.94741	6.25928	50.0508	24.7949	44.3307	29.1553
VAC-003	0d	-1.35188	-1.82074	69.4772	71.0401	83.8556	56.9743
VAC-012	0d	2.35211	-1.14871	53.0671	10.7447	41.33	45.2684
VAC-015	0d	-0.586075	-1.14871	46.8	36.4851	52.1607	30.1399
VAC-018	0d	0.398531	-0.367274	51.9575	42.2833	34.6878	44.5964
VAC-030	0d	0.336754	-0.994227	61.3214	54.8589	25.3047	26.1065
VAC-036	0d	0.617393	-0.740871	79.432	56.1122	74.7045	50.0617
VAC-040	0d	4.16299	-1.94038	91.0743	17.6574	65.0379	46.3045
VAC-051	0d	1.00803	-0.491917	19.5235	17.0881	63.1832	23.2975
VAC-055	0d	2.22686	0.752216	27.5341	15.0964	51.1879	34.7583
VAC-067	0d	0.408934	-0.581944	53.4445	20.7612	56.7159	66.436
VAC-076	0d	1.3369	-0.676313	21.0601	38.1567	36.5524	69.9748
VAC-082	0d	3.0886	2.04025	54.1835	81.0696	66.2314	67.2637
VAC-089	0d	1.63704	-0.524174	54.4577	21.1041	36.9906	50.6352
VAC-091	0d	1.007	1.21181	40.9797	73.801	80.3891	80.5598
VAC-094	0d	1.39956	12.084	23.1439	48.7967	18.5015	27.3255
VAC-096	0d	1.02407	2.0652	73.5962	53.6781	45.5026	48.7626
VAC-103	0d	14.2516	13.3299	52.7394	53.149	72.5721	81.9423
VAC-104	0d	1.79832	-0.475789	52.7481	32.1198	50.3288	43.2968
VAC-001	2D	104.188	6.66562	51.051	26.811	37.5947	29.7804
VAC-003	2D	104.97	-1.75822	70.8838	76.4789	77.8854	61.9598
VAC-012	2D	104.782	-1.25811	53.0671	11.2917	39.9859	43.7837
VAC-015	2D	103.954	-1.13308	50.8635	37.2509	52.3169	33.2969
VAC-018	2D	110.206	-0.617332	46.0811	38.2824	33.2812	38.9544
VAC-030	2D	97.0494	-1.09044	60.1988	53.143	24.6953	22.6588
VAC-036	2D	121.503	-1.19951	66.0258	42.1591	65.9728	34.6446
VAC-040	2D	117.834	-1.4641	101.94	24.5899	77.8973	59.4638
VAC-051	2D	110.746	0.00806422	24.7975	20.3944	65.3121	24.7491
VAC-055	2D	106.39	0.454308	27.9958	15.305	51.4709	34.9818
VAC-067	2D	104.829	-1.00661	47.9711	18.0874	53.822	56.9519
VAC-076	2D	55.4891	-1.65146	9.54703	17.2696	18.9682	37.6062
VAC-082	2D	113.294	0.282248	37.6196	66.3443	51.7481	49.8127
VAC-089	2D	104.569	-0.556431	50.0869	17.8945	34.8455	46.6999
VAC-091	2D	118.945	-0.0512033	31.9338	62.7752	71.1555	64.5844
VAC-094	2D	115.702	8.34613	19.4572	40.1434	15.3268	22.7001
VAC-096	2D	113.466	4.1304	81.4815	61.5805	41.8672	54.0536
VAC-103	2D	111.299	7.81703	39.3753	36.5421	55.2483	76.7366
VAC-104	2D	99.7625	-1.05641	43.2323	22.8782	38.8454	34.6358
VAC-001	3D	110.721	13.3859	74.2908	45.5654	46.6437	47.8003
VAC-003	3D	104.11	-1.43002	93.2015	88.5442	77.5416	84.9027
VAC-012	3D	112.05	-0.320388	56.8961	42.0489	46.5187	101.094
VAC-015	3D	110.346	0.351645	49.285	55.052	61.491	74.9004
VAC-018	3D	117.457	1.7426	65.5701	69.1021	36.9852	104.595
VAC-030	3D	107.168	-0.625401	68.2168	70.9589	31.3663	116.405
VAC-036	3D	133.004	8.80226	97.0542	73.5932	82.6601	64.5793
VAC-040	3D	131.487	-0.546834	114.729	37.2023	87.1759	80.2611
VAC-051	3D	118.326	2.16928	51.232	46.2322	84.1663	47.8934
VAC-055	3D	107.507	-0.022343	23.6613	27.8618	47.5832	71.0285
VAC-067	3D	110.333	0.629129	67.1595	31.5508	73.844	78.5782
VAC-076	3D	121.202	1.47845	26.1246	34.5392	43.4571	67.8201
VAC-082	3D	113.859	-0.475789	57.0221	67.6507	44.1677	103.52
VAC-089	3D	112.714	0.072578	55.1512	55.6673	42.6839	103.311
VAC-091	3D	118.826	1.70678	76.7708	63.0483	83.7344	74.9445
VAC-094	3D	122.12	13.108	19.9693	65.3866	16.9483	96.7059
VAC-096	3D	117.409	2.38949	52.9613	50.7424	25.5334	86.6701
VAC-103	3D	121.949	23.3146	69.5853	61.2733	86.141	98.0372
VAC-104	3D	114.859	3.63696	50.9417	22.0234	58.9575	45.6838

## Sheet: Figure 6
Figure 6
code	timepoint	SC2-S1-mFc	MERS-S1-mFc	229E-S1-mFc	HKU1-S1-mFc	NL63-S1-mFc	OC43-S1-mFc
VAC-001	0d	8.94741	6.25928	50.0508	24.7949	44.3307	29.1553
VAC-002	0d	0.514328	-0.440852	65.2902	57.4137	75.6356	61.058
VAC-003	0d	-1.35188	-1.82074	69.4772	71.0401	83.8556	56.9743
VAC-004	0d	-0.242244	-0.945534	64.7105	26.4515	69.3678	23.8259
VAC-005	0d	0.867391	-0.210987	37.3603	43.0335	67.4299	26.3265
VAC-006	0d	-0.75799	-1.97703	54.5831	34.5628	36.7664	29.0771
VAC-007	0d	0.226616	-0.601704	68.8364	58.9904	52.2544	45.1434
VAC-008	0d	3.10229	1.17996	67.0079	39.5327	50.1446	38.9388
VAC-009	0d	-0.146951	-1.52829	72.1675	62.5716	81.2638	80.5437
VAC-010	0d	2.01323	1.30786	71.6385	44.6289	73.9162	58.0896
VAC-011	0d	0.396767	-0.529023	97.4578	56.0029	84.4232	48.5378
VAC-012	0d	2.35211	-1.14871	53.0671	10.7447	41.33	45.2684
VAC-013	0d	3.70316	0.8964	26.8038	40	67.3475	39.6326
VAC-014	0d	4.395	4.18533	83.2147	29.0554	76.6182	46.587
VAC-015	0d	-0.586075	-1.14871	46.8	36.4851	52.1607	30.1399
VAC-016	0d	2.10206	1.27374	16.2773	23.3727	24.4979	44.5182
VAC-017	0d	-0.411462	-1.32256	58.3101	45.3343	75.7237	57.0463
VAC-018	0d	0.398531	-0.367274	51.9575	42.2833	34.6878	44.5964
VAC-019	0d	4.77456	4.58701	62.9288	52.5826	34.2346	35.0316
VAC-020	0d	1.66774	1.79602	57.569	29.8108	45.6543	58.0981
VAC-021	0d	2.21296	1.10648	68.0885	85.8563	86.2091	90.5388
VAC-022	0d	0.577293	-0.609365	78.8807	87.2354	71.3438	81.3342
VAC-023	0d	0.978191	0.561257	79.1693	12.5241	69.3554	51.5394
VAC-024	0d	0.689545	-0.994227	73.0276	25.6254	37.8929	51.0423
VAC-025	0d	3.22322	2.40539	54.9872	29.5382	53.7845	27.9666
VAC-026	0d	0.898012	-1.15459	16.501	39.5606	51.6196	32.6171
VAC-027	0d	0.673509	0.593329	42.5112	62.0269	42.5754	97.4503
VAC-028	0d	0.753688	0.176395	71.0552	62.3316	53.6883	66.1963
VAC-029	0d	-0.0320718	-0.176395	24.1822	10.7761	18.0083	17.9923
VAC-030	0d	0.336754	-0.994227	61.3214	54.8589	25.3047	26.1065
VAC-031	0d	2.02053	-0.561257	39.4323	15.9237	35.7601	23.3804
VAC-032	0d	2.36138	2.24182	37.2142	30.13	52.6678	30.1898
VAC-033	0d	0.593329	-0.769724	44.0186	20.6863	35.2951	16.5491
VAC-034	0d	0.740871	-0.599753	47.7509	51.8257	60.1341	80.7197
VAC-035	0d	-0.546834	-1.8169	6.87952	43.0764	12.3302	13.3004
VAC-036	0d	0.617393	-0.740871	79.432	56.1122	74.7045	50.0617
VAC-037	0d	4.21591	1.16423	70.5239	23.7255	23.2316	35.5442
VAC-038	0d	1.41118	3.22808	30.9049	16.5461	25.4542	31.4341
VAC-039	0d	-0.82907	-1.86982	26.9889	11.7657	33.1981	14.0942
VAC-040	0d	4.16299	-1.94038	91.0743	17.6574	65.0379	46.3045
VAC-041	0d	5.1861	-2.27553	83.7361	42.2826	71.794	64.4911
VAC-042	0d	5.87405	1.16423	18.5747	30.9755	46.6043	49.2679
VAC-043	0d	3.05634	2.31443	29.0554	18.7009	33.0714	26.3458
VAC-044	0d	4.44523	0.599753	70.5768	84.2829	71.7763	78.5853
VAC-045	0d	2.39901	0.670312	24.9074	35.7735	31.1342	21.5382
VAC-046	0d	-0.987829	-2.06386	63.3092	32.369	49.7619	43.1293
VAC-047	0d	0.335146	0.647948	61.4508	51.5305	60.5571	44.5148
VAC-048	0d	2.49497	1.34803	58.6356	47.9407	74.9013	60.8848
VAC-049	0d	0.230878	-0.394727	24.1677	83.4066	53.5414	76.2121
VAC-050	0d	0.215983	-0.424518	28.83	26.5957	36.7692	13.8899
VAC-051	0d	1.00803	-0.491917	19.5235	17.0881	63.1832	23.2975
VAC-052	0d	-0.558576	-1.58636	28.0107	62.2254	21.4568	44.6339
VAC-053	0d	0.454308	0.275564	51.6348	12.1025	45.5277	57.9206
VAC-054	0d	-0.409622	-1.21397	13.6814	40.4037	54.5989	50.0856
VAC-055	0d	2.22686	0.752216	27.5341	15.0964	51.1879	34.7583
VAC-056	0d	-0.558576	-0.484099	24.9125	15.6178	18.4628	1.78
VAC-057	0d	-0.32025	0.558576	20.0566	17.6436	67.1557	25.4636
VAC-058	0d	-0.379832	-0.916065	42.3103	36.2032	71.3413	71.8627
VAC-059	0d	0.022343	-1.02033	77.3739	26.3573	98.9722	63.1042
VAC-060	0d	1.04113	0.273084	16.6923	24.697	56.5967	42.5499
VAC-061	0d	0.439413	-0.588367	36.4266	37.3948	47.1066	54.3606
VAC-062	0d	5.04876	3.20856	68.3548	13.9824	75.6999	13.6049
VAC-063	0d	3.82196	1.93457	40.7518	36.3794	71.123	45.9893
VAC-064	0d	4.2938	4.19943	63.8251	72.8531	79.7735	96.9173
VAC-065	0d	-0.298909	-1.30025	27.4996	43.9845	53.3553	72.7694
VAC-066	0d	1.77729	0.361749	47.4206	56.4486	53.2243	86.3165
VAC-067	0d	0.408934	-0.581944	53.4445	20.7612	56.7159	66.436
VAC-068	0d	1.13243	2.9569	40.044	40.8934	55.7408	49.308
VAC-069	0d	-0.707641	-0.516816	56.0627	31.8438	32.0029	93.1303
VAC-070	0d	6.88896	4.18371	34.0516	26.9896	56.7002	55.8037
VAC-071	0d	0.405502	-0.00795102	81.0766	63.8547	94.3707	104.071
VAC-072	0d	1.16389	-0.330293	80.2925	49.9056	84.4448	79.1601
VAC-073	0d	19.5659	13.5263	57.0462	48.5687	81.252	59.8459
VAC-074	0d	0.110098	-0.927965	25.4797	29.7106	40.5631	40.5473
VAC-075	0d	0.393205	-0.990878	29.4118	27.1784	65.8855	39.5407
VAC-076	0d	1.3369	-0.676313	21.0601	38.1567	36.5524	69.9748
VAC-077	0d	2.50079	1.9503	47.3419	47.6408	77.1154	78.9556
VAC-078	0d	-1.47094	-2.23424	30.6671	36.7576	60.2131	21.5393
VAC-079	0d	0.798358	-0.524174	32.5875	27.2813	57.6511	65.8282
VAC-080	0d	-0.834857	-1.00978	50.004	62.6779	55.9672	76.5445
VAC-081	0d	3.10472	1.81445	67.5217	30.4424	64.1186	57.0544
VAC-082	0d	3.0886	2.04025	54.1835	81.0696	66.2314	67.2637
VAC-083	0d	0.628131	-0.977976	30.9851	76.6399	69.6748	76.624
VAC-084	0d	0.3896	-2.18653	13.0635	29.4267	17.6274	40.7013
VAC-085	0d	-0.3896	-2.10702	50.2584	72.6167	21.8892	67.4167
VAC-086	0d	-0.93027	-1.51865	68.7684	64.4589	38.9839	84.098
VAC-087	0d	-0.314505	-1.47575	54.6512	17.4913	69.07	26.5555
VAC-088	0d	0.373698	-0.993878	63.9819	90.5701	87.3102	95.3884
VAC-089	0d	1.63704	-0.524174	54.4577	21.1041	36.9906	50.6352
VAC-090	0d	-0.739192	-1.29172	48.2864	31.621	71.2686	44.7622
VAC-091	0d	1.007	1.21181	40.9797	73.801	80.3891	80.5598
VAC-092	0d	1.35145	0.410662	54.0357	25.2595	42.5969	45.2102
VAC-093	0d	0.276264	0.455462	57.545	32.9351	60.0986	15.299
VAC-094	0d	1.39956	12.084	23.1439	48.7967	18.5015	27.3255
VAC-095	0d	6.28094	1.72384	49.872	62.2461	40.5359	44.6663
VAC-096	0d	1.02407	2.0652	73.5962	53.6781	45.5026	48.7626
VAC-097	0d	0.231464	-1.32159	36.9223	32.5767	46.9574	46.7184
VAC-098	0d	0.699778	0.477897	39.3412	26.8305	73.7839	51.7665
VAC-099	0d	-0.15322	2.8628	43.6194	45.6193	45.6838	20.2654
VAC-100	0d	-0.921659	-0.904591	68.6124	70.4216	91.5515	88.1038
VAC-101	0d	1.86039	2.25294	92.4731	69.6877	66.6325	84.0246
VAC-102	0d	4.11333	0.716846	47.1753	70.8141	41.7819	59.7713
VAC-103	0d	14.2516	13.3299	52.7394	53.149	72.5721	81.9423
VAC-104	0d	1.79832	-0.475789	52.7481	32.1198	50.3288	43.2968
VAC-105	0d	1.08266	-0.798925	41.3126	4.83088	51.8405	10.6698
VAC-106	0d	1.38132	0.0821325	26.8722	25.3939	39.4012	65.4297
VAC-107	0d	0.216531	0.00746659	35.4738	44.0603	36.3249	17.5241
VAC-108	0d	0.410662	0.425595	30.5159	29.7245	13.3129	29.4109
VAC-109	0d	0.0241927	-0.685459	49.9095	25.6362	42.071	47.3128
VAC-110	0d	1.67998	1.45598	31.6061	36.1756	57.3957	57.0223
VAC-111	0d	7.42448	5.25687	33.2992	38.2488	56.7674	57.8938
VAC-112	0d	1.31447	-0.330633	58.764	4.00792	55.7641	16.4752
VAC-113	0d	9.81416	0.879	28.3457	37.7164	33.7649	37.8454
VAC-001	2D	104.188	6.66562	51.051	26.811	37.5947	29.7804
VAC-002	2D	100.22	-0.720059	62.3806	63.424	74.6216	59.5298
VAC-003	2D	104.97	-1.75822	70.8838	76.4789	77.8854	61.9598
VAC-004	2D	96.3116	-1.14871	59.5999	23.7165	68.4926	20.2
VAC-005	2D	103.579	-0.445417	35.5005	42.4553	56.8024	25.8889
VAC-006	2D	98.906	-2.10206	41.1581	24.873	29.9367	19.4499
VAC-007	2D	117.02	-0.070329	64.1478	59.5374	38.4856	42.4084
VAC-008	2D	108.861	0.836133	63.6165	35.0473	45.9092	34.9535
VAC-009	2D	97.4431	-0.999265	76.385	67.23	80.1323	84.7759
VAC-010	2D	109.199	2.01323	91.4181	48.9346	73.5195	58.6481
VAC-011	2D	106.642	-0.837619	95.3417	55.9589	82.939	50.4923
VAC-012	2D	104.782	-1.25811	53.0671	11.2917	39.9859	43.7837
VAC-013	2D	106.672	-9.76996e-15	22.6598	36.1205	64.2322	37.3843
VAC-014	2D	110.004	3.86276	82.3438	27.3296	71.9248	54.4577
VAC-015	2D	103.954	-1.13308	50.8635	37.2509	52.3169	33.2969
VAC-016	2D	108.783	0.570446	12.7295	18.8716	23.904	35.4224
VAC-017	2D	108.009	-1.01396	44.673	34.0191	65.5988	46.892
VAC-018	2D	110.206	-0.617332	46.0811	38.2824	33.2812	38.9544
VAC-019	2D	114.722	7.49394	71.0088	60.1313	28.1082	41.9708
VAC-020	2D	105.436	1.49134	50.2886	24.3906	38.7428	49.0058
VAC-021	2D	110.728	-4.2e-10	59.9743	76.1867	80.0834	83.7075
VAC-022	2D	112.171	-0.721616	75.7056	87.2354	70.4458	82.8576
VAC-023	2D	92.6235	0.0320718	67.7197	7.61706	58.4509	46.7447
VAC-024	2D	62.0911	-1.20269	62.8127	19.5478	30.8852	42.431
VAC-025	2D	82.6331	0.176395	37.9891	19.8364	39.6568	21.2155
VAC-026	2D	105.5	-1.26684	15.5067	35.4875	47.2739	30.5965
VAC-027	2D	103.319	0.304682	44.4355	61.2251	41.1963	99.2784
VAC-028	2D	102.87	0.577293	67.1584	62.5882	53.8486	63.6626
VAC-029	2D	101.379	-1.2508	18.6498	8.62733	14.0154	16.533
VAC-030	2D	97.0494	-1.09044	60.1988	53.143	24.6953	22.6588
VAC-031	2D	99.3425	-0.561257	36.5619	14.8172	34.3169	20.3977
VAC-032	2D	107.129	2.7948	40.2929	32.1178	55.9857	32.4615
VAC-033	2D	94.4195	-1.01026	38.2777	16.052	29.009	12.8768
VAC-034	2D	112.877	0.282237	55.7594	55.6183	68.5306	85.7647
VAC-035	2D	114.835	-0.84671	12.6654	53.5015	19.6155	18.4689
VAC-036	2D	121.503	-1.19951	66.0258	42.1591	65.9728	34.6446
VAC-037	2D	117.199	-0.88199	46.622	13.7943	12.6477	21.4853
VAC-038	2D	114.412	4.05715	33.0217	18.363	27.3593	33.6567
VAC-039	2D	101.729	-2.41665	24.5722	10.5133	30.9049	13.9531
VAC-040	2D	117.834	-1.4641	101.94	24.5899	77.8973	59.4638
VAC-041	2D	124.29	-2.31081	72.1291	33.3921	63.7149	54.1365
VAC-042	2D	114.994	-0.511554	11.9421	21.4676	31.9633	34.1683
VAC-043	2D	108.972	1.13706	22.7976	16.1526	27.9425	21.975
VAC-044	2D	129.229	-0.511554	67.5251	78.3207	67.5957	75.3925
VAC-045	2D	107.232	0.652672	23.8666	35.9675	30.4286	20.6738
VAC-046	2D	120.797	-1.94038	67.7192	36.0557	55.6006	45.5107
VAC-047	2D	102.279	-0.811797	56.3119	46.9129	56.297	40.925
VAC-048	2D	106.837	1.31824	57.7717	48.5812	73.2181	60.5124
VAC-049	2D	112.453	-0.394727	18.6415	77.0314	46.9576	67.9005
VAC-050	2D	104.841	-0.439413	30.6323	30.4387	36.7692	16.5711
VAC-051	2D	110.746	0.00806422	24.7975	20.3944	65.3121	24.7491
VAC-052	2D	85.4472	-1.63104	26.5212	43.7551	19.58	37.7374
VAC-053	2D	114.061	-0.201087	48.5365	11.1641	43.4125	57.2205
VAC-054	2D	105.347	-1.4523	11.9684	36.7692	51.0687	45.6468
VAC-055	2D	106.39	0.454308	27.9958	15.305	51.4709	34.9818
VAC-056	2D	105.66	-0.364936	26.551	16.9882	19.0139	1.64594
VAC-057	2D	115.193	-0.692634	20.3396	18.1947	65.7407	26.4616
VAC-058	2D	108.997	-1.1395	43.9786	36.4564	74.5438	71.4158
VAC-059	2D	94.5483	-0.916065	86.1771	35.801	102.875	72.101
VAC-060	2D	101.109	0.170678	17.7505	24.7995	58.9691	43.1302
VAC-061	2D	110.576	-0.51389	39.212	41.0591	48.6259	57.0865
VAC-062	2D	92.4505	2.78389	69.7704	13.9981	75.6055	13.3218
VAC-063	2D	103.444	0.26738	29.0028	26.5807	53.9321	35.7031
VAC-064	2D	115.508	3.2872	57.754	66.3102	79.1758	92.0101
VAC-065	2D	109.984	-1.01629	25.5268	37.0797	48.5727	71.7382
VAC-066	2D	87.8893	-0.503303	32.4473	41.491	37.386	67.7257
VAC-067	2D	104.829	-1.00661	47.9711	18.0874	53.822	56.9519
VAC-068	2D	108.194	1.06952	30.2611	29.223	40.7833	33.1865
VAC-069	2D	112.594	-0.803053	54.0113	31.1919	30.683	92.5101
VAC-070	2D	103.775	2.87826	31.3149	24.2529	51.4785	50.5977
VAC-071	2D	119.035	-0.0556572	82.4441	64.4748	90.8722	102.576
VAC-072	2D	102.8	-1.32117	58.3202	35.1997	67.5212	63.5105
VAC-073	2D	113.621	12.2366	56.0082	46.1309	81.3935	56.9204
VAC-074	2D	88.2196	-0.754954	35.2469	38.8802	48.3171	47.8452
VAC-075	2D	111.545	1.99748	27.9176	25.8886	64.8317	41.1922
VAC-076	2D	55.4891	-1.65146	9.54703	17.2696	18.9682	37.6062
VAC-077	2D	117.757	2.04467	46.9173	46.7443	74.8349	79.0028
VAC-078	2D	97.9804	-2.32965	32.0824	39.5722	62.3122	22.8274
VAC-079	2D	103.778	-0.524174	36.3132	30.1682	58.3124	68.8765
VAC-080	2D	121.309	-0.325992	58.6388	69.4204	61.5807	84.734
VAC-081	2D	105.456	2.28217	76.4891	37.6196	71.199	63.2638
VAC-082	2D	113.294	0.282248	37.6196	66.3443	51.7481	49.8127
VAC-083	2D	101.924	-1.28011	29.5698	74.6998	63.1073	71.5194
VAC-084	2D	103.928	-2.36145	13.0476	31.3827	18.2317	42.6731
VAC-085	2D	116.554	-1.85259	46.4101	68.7843	19.9332	64.8565
VAC-086	2D	108.714	-1.23241	68.7366	64.4271	38.2524	83.7799
VAC-087	2D	107.117	-1.13706	53.6351	17.9106	67.0701	25.12
VAC-088	2D	107.538	-1.72537	56.2694	87.819	84.2888	92.6692
VAC-089	2D	104.569	-0.556431	50.0869	17.8945	34.8455	46.6999
VAC-090	2D	97.3867	-1.63518	43.1643	25.5581	63.578	36.8327
VAC-091	2D	118.945	-0.0512033	31.9338	62.7752	71.1555	64.5844
VAC-092	2D	103.42	0.0223998	56.8133	27.7085	45.2102	40.8348
VAC-093	2D	96.9835	0.410662	56.9925	35.1602	63.0255	15.8516
VAC-094	2D	115.702	8.34613	19.4572	40.1434	15.3268	22.7001
VAC-095	2D	112.408	-0.494965	26.5745	35.0913	22.3588	24.0314
VAC-096	2D	113.466	4.1304	81.4815	61.5805	41.8672	54.0536
VAC-097	2D	106.72	-0.873591	42.0444	38.2961	51.6314	50.5712
VAC-098	2D	113.381	0.699778	38.4707	25.3456	73.2378	51.647
VAC-099	2D	95.7142	3.05634	43.1033	46.716	44.9903	20.6041
VAC-100	2D	98.481	-1.38249	59.8737	62.3144	85.8338	80.5598
VAC-101	2D	112.511	-0.290152	54.5144	40.4165	39.2217	53.644
VAC-102	2D	120.328	1.22888	55.3166	81.0889	52.9101	66.9398
VAC-103	2D	111.299	7.81703	39.3753	36.5421	55.2483	76.7366
VAC-104	2D	99.7625	-1.05641	43.2323	22.8782	38.8454	34.6358
VAC-105	2D	104.316	0.574927	37.2657	4.89061	51.6165	8.92257
VAC-106	2D	107.93	-0.58986	26.7229	30.6205	41.895	77.869
VAC-107	2D	101.015	-1.33652	38.1767	45.464	39.7745	18.3753
VAC-108	2D	101.613	0.440529	31.5613	30.7847	16.1353	32.6962
VAC-109	2D	104.085	-1.26608	46.6354	23.1362	36.8454	40.1034
VAC-110	2D	99.8357	0.485328	27.4994	29.8738	51.7808	50.3621
VAC-111	2D	108.944	4.62536	31.5583	33.76	51.2203	55.8457
VAC-112	2D	111.133	-0.266119	58.0705	3.9434	55.0706	15.5075
VAC-113	2D	108.182	0.104835	23.0717	32.4907	29.4586	35.3939
VAC-001	3D	110.721	13.3859	74.2908	45.5654	46.6437	47.8003
VAC-002	3D	109.978	1.99853	70.5364	63.2035	75.4298	66.7597
VAC-003	3D	104.11	-1.43002	93.2015	88.5442	77.5416	84.9027
VAC-004	3D	118.504	-0.632961	65.32	26.6547	65.7576	21.9661
VAC-005	3D	109.362	0.070329	39.939	47.222	68.1957	29.2178
VAC-006	3D	108.752	-1.66445	50.2227	33.1562	40.5173	25.6388
VAC-007	3D	114.488	0.320388	60.2876	55.7709	43.7368	36.7039
VAC-008	3D	115.769	3.69618	79.4483	44.6276	49.41	48.1754
VAC-009	3D	102.381	-0.999265	79.809	69.2432	88.7877	85.9515
VAC-010	3D	108.038	3.07127	79.1918	42.1308	69.8016	53.1521
VAC-011	3D	107.48	-0.837619	88.7436	49.8751	81.1462	46.5393
VAC-012	3D	112.05	-0.320388	56.8961	42.0489	46.5187	101.094
VAC-013	3D	105.819	3.2917	32.4467	48.7436	74.0044	45.0698
VAC-014	3D	116.068	6.153	98.0206	36.6035	76.6504	54.877
VAC-015	3D	110.346	0.351645	49.285	55.052	61.491	74.9004
VAC-016	3D	112.612	1.72697	16.918	23.3883	30.4056	41.6738
VAC-017	3D	107.48	1.30786	54.9155	38.9273	73.5489	54.2248
VAC-018	3D	117.457	1.7426	65.5701	69.1021	36.9852	104.595
VAC-019	3D	118.317	10.2446	72.3216	62.6475	34.6409	41.3456
VAC-020	3D	113.101	2.51764	62.2514	32.8255	48.0276	59.1084
VAC-021	3D	116.18	2.80629	59.2367	74.5991	79.7306	80.5164
VAC-022	3D	118.281	1.90827	74.118	77.7903	67.6395	81.5106
VAC-023	3D	108.066	0.898012	81.6389	13.839	70.1411	53.4958
VAC-024	3D	104.506	-0.962155	73.9577	26.5876	41.7415	53.6562
VAC-025	3D	109.012	0.673509	35.7601	20.7665	45.0449	21.3117
VAC-026	3D	111.77	-0.465042	14.8974	39.737	50.8659	34.4933
VAC-027	3D	108.323	8.69147	56.2219	64.9294	47.8993	96.3117
VAC-028	3D	110.808	2.14881	75.3849	73.6049	63.2617	72.0334
VAC-029	3D	113.855	-1.20269	20.1411	12.492	14.8493	26.6838
VAC-030	3D	107.168	-0.625401	68.2168	70.9589	31.3663	116.405
VAC-031	3D	113.294	-0.0801796	39.6889	17.5593	38.1174	20.4618
VAC-032	3D	107.174	3.88582	38.9777	28.9045	54.4463	29.9656
VAC-033	3D	107.922	-0.497114	43.8582	19.6921	35.712	16.1963
VAC-034	3D	126.177	5.46834	63.8031	69.4479	75.075	92.6266
VAC-035	3D	120.709	-1.78162	6.86188	33.9742	11.5893	10.3898
VAC-036	3D	133.004	8.80226	97.0542	73.5932	82.6601	64.5793
VAC-037	3D	124.89	1.05839	58.1584	20.2681	18.0984	28.4354
VAC-038	3D	125.119	2.31081	26.7243	12.9476	20.2328	25.2249
VAC-039	3D	122.614	-2.36373	41.3477	17.3928	45.6694	22.2085
VAC-040	3D	131.487	-0.546834	114.729	37.2023	87.1759	80.2611
VAC-041	3D	120.039	-2.04622	78.6558	37.8726	70.0829	59.0933
VAC-042	3D	117.851	-0.934909	8.53766	14.5176	23.6373	25.8776
VAC-043	3D	116.697	2.9757	27.7329	17.9429	34.9423	28.1683
VAC-044	3D	125.401	-1.21715	59.4638	69.7654	63.5738	65.4436
VAC-045	3D	118.557	2.22261	27.9591	40.4657	36.6731	24.1842
VAC-046	3D	126.319	1.12895	81.4959	49.5678	67.0312	58.0702
VAC-047	3D	111.603	-0.335146	60.9146	48.5961	57.146	44.2467
VAC-048	3D	115.104	1.92895	61.6147	49.8175	75.4822	61.4806
VAC-049	3D	115.149	0.424518	21.3972	80.8446	54.7479	75.2588
VAC-050	3D	109.324	-0.0372384	28.5916	27.4894	33.9242	15.8859
VAC-051	3D	118.326	2.16928	51.232	46.2322	84.1663	47.8934
VAC-052	3D	106.465	-1.46719	29.962	44.8872	20.9652	37.2905
VAC-053	3D	113.868	-0.141506	47.3002	9.85328	41.5506	52.5732
VAC-054	3D	112.453	0.126611	14.2921	41.6698	64.2064	49.4303
VAC-055	3D	107.507	-0.022343	23.6613	27.8618	47.5832	71.0285
VAC-056	3D	112.438	0.498995	24.5252	14.6794	18.8948	1.33313
VAC-057	3D	114.165	2.7184	27.5937	13.3835	60.1102	22.8569
VAC-058	3D	111.678	0.215983	46.0043	38.4971	77.4633	76.0036
VAC-059	3D	111.023	-0.0968198	80.2785	39.7632	105.958	78.3124
VAC-060	3D	121.949	1.33129	16.2144	24.9189	55.3166	38.2147
VAC-061	3D	111.618	-0.618157	31.9431	29.9918	39.793	45.7809
VAC-062	3D	113.526	8.35168	61.4816	10.6952	67.4269	10.3806
VAC-063	3D	113.165	4.30953	44.3221	40.8304	67.883	49.0406
VAC-064	3D	110.727	2.76817	59.6099	61.1198	76.6279	91.2708
VAC-065	3D	108.594	-1.19564	24.5554	32.6857	45.3146	65.9244
VAC-066	3D	110.082	0.660585	39.4936	47.3419	44.9984	74.5203
VAC-067	3D	110.333	0.629129	67.1595	31.5508	73.844	78.5782
VAC-068	3D	107.204	0.597672	26.7065	27.6502	38.0151	34.0044
VAC-069	3D	114.821	11.4097	62.2326	38.2206	45.3924	97.3285
VAC-070	3D	115.272	2.48506	27.9333	21.123	53.1928	45.14
VAC-071	3D	115.902	0.850759	79.5977	61.7715	92.8918	101.733
VAC-072	3D	113.794	-1.03806	72.5543	43.0167	77.0525	71.5319
VAC-073	3D	113.526	7.34508	40.5788	32.0226	71.6263	40.28
VAC-074	3D	113.369	-0.157282	45.2501	48.7575	59.1224	62.5983
VAC-075	3D	107.502	-0.975149	20.8399	20.8084	57.0934	28.2951
VAC-076	3D	121.202	1.47845	26.1246	34.5392	43.4571	67.8201
VAC-077	3D	114.281	-0.188739	18.4335	20.1164	43.4099	45.1557
VAC-078	3D	113.612	-2.18653	29.5221	38.634	63.0437	21.1736
VAC-079	3D	115.165	0.749973	39.7969	28.9747	65.296	68.7797
VAC-080	3D	117.031	-0.850759	57.2553	62.8051	58.3207	78.7231
VAC-081	3D	110.472	1.54027	60.6349	24.9749	58.2801	48.1353
VAC-082	3D	113.859	-0.475789	57.0221	67.6507	44.1677	103.52
VAC-083	3D	109.732	-1.26421	32.7821	72.4418	64.6816	74.4772
VAC-084	3D	114.089	-1.66176	13.4929	34.8334	20.4739	44.7722
VAC-085	3D	117.651	-2.07522	45.9012	62.1531	19.488	62.01
VAC-086	3D	116.57	-1.24831	67.2736	60.9923	42.0052	80.9334
VAC-087	3D	111.746	-0.588688	57.7156	19.7654	69.1829	26.2329
VAC-088	3D	113.294	3.4905	54.1226	90.3952	90.0135	90.1248
VAC-089	3D	112.714	0.072578	55.1512	55.6673	42.6839	103.311
VAC-090	3D	100.553	-1.38132	48.0923	26.8125	67.3411	39.446
VAC-091	3D	118.826	1.70678	76.7708	63.0483	83.7344	74.9445
VAC-092	3D	102.121	0.246397	54.2298	25.9613	41.9249	37.1612
VAC-093	3D	110.199	0.649593	50.3621	33.9954	58.9039	16.0308
VAC-094	3D	122.12	13.108	19.9693	65.3866	16.9483	96.7059
VAC-095	3D	123.076	0.819252	35.1596	42.1574	33.0773	35.2791
VAC-096	3D	117.409	2.38949	52.9613	50.7424	25.5334	86.6701
VAC-097	3D	108.826	-0.216531	40.0134	36.4145	48.6747	49.2272
VAC-098	3D	119.116	3.48182	42.0038	26.9159	74.3813	54.2584
VAC-099	3D	96.44	1.54027	36.7809	37.4583	34.8132	14.4753
VAC-100	3D	113.705	0.15361	66.1717	72.1796	90.169	87.0626
VAC-101	3D	126.711	2.18467	65.8133	42.5499	45.1101	59.447
VAC-102	3D	115.566	0.0853388	26.6428	45.6221	28.3154	36.3202
VAC-103	3D	121.949	23.3146	69.5853	61.2733	86.141	98.0372
VAC-104	3D	114.859	3.63696	50.9417	22.0234	58.9575	45.6838
VAC-105	3D	108.407	0.739192	47.3158	6.95139	60.6063	12.7903
VAC-106	3D	108.183	0.201598	24.8264	27.2904	39.2966	73.3592
VAC-107	3D	112.26	0.455462	43.7467	49.0779	53.2293	31.7106
VAC-108	3D	110.722	7.90712	43.7467	41.2977	25.2296	43.7318
VAC-109	3D	106.601	-1.37898	43.2645	25.0071	33.5391	48.2482
VAC-110	3D	111.872	1.27679	29.172	29.8141	51.9301	49.6901
VAC-111	3D	123.093	5.1886	34.9377	37.2931	54.8728	59.2422
VAC-112	3D	106.891	0.104835	64.8121	4.71757	63.7638	18.7009
VAC-113	3D	99.6334	0.249991	24.991	34.3294	28.6683	36.4422

## Sheet: Supplementary figure 2
Supplementary figure 2
code	age	SC2-S1-mFc	MERS-S1-mFc	229E-S1-mFc	HKU1-S1-mFc	NL63-S1-mFc	OC43-S1-mFc	SC2-GST-N	MERS-GST-N	229E-GST-N	HKU1-GST-N	NL63-GST-N	OC43-GST-N
CH-001	1y				112.573	79.8081	143.615				43.889	51.7611	93.6861
CH-002	1y					44.6533	71.3278					8.53758	6.24899
CH-003	1y					82.0407						55.6241
CH-004	1y				3.05523		48.0415				28.2746		7.06054
CH-005	1y					92.3032						21.8958
CH-006	1y
CH-007	1y						0.274187						12.3194
CH-008	1y						26.0086						3.01899
CH-009	1y					90.4818	36.7019					87.0476	6.81708
CH-010	1y			106.894		1.41011				72.1474		33.5984
CH-011	1y					37.0936	32.0407					12.0922	1.7205
CH-012	1y				11.8488	51.4884	54.6416				2.58075	56.0461	9.47898
CH-013	1y					83.96						35.0106
CH-014	1y						45.5444						21.1816
CH-015	1y			17.2116		76.7158				0.113618		25.0122
CH-016	1y				12.5411	3.57418	59.9776				2.27199	19.5553	18.3057
CH-017	1y
CH-018	1y				16.1516		82.2314				0.519312		9.29893
CH-019	1y				10.133		62.5584				-0.113599		6.3778
CH-020	1y						38.6759						10.0779
CH-021	1y				10.2361	81.0351	58.1789				0.0877193	32.7895	4.36842
CH-022	1y					68.5232	24.3083					66.4912	5.08772
CH-023	1y
CH-024	1y				25.1347		49.7485				1.26238		8.02173
CH-025	1y					32.6771						0.767018
CH-026	1y
CH-027	1y					52.2817						9.47587
CH-028	1y					31.4409						8.67689
CH-029	1y			62.775		10.3393	23.5551			28.7312		2.46085	3.13199
CH-030	1y				53.4954						1.19847
CH-031	1y			94.3717		87.3364	13.3672			90.3803		47.651	0.751039
CH-032	1y					70.5228						0.319591
CH-033	1y					79.927						2.15724
CH-034	1y						83.596						19.3512
CH-035	1y				71.6092		75.1892				4.72995		12.5759
CH-036	1y
CH-037	1y					22.9317	10.5708					19.9825	2.14035
CH-038	1y
CH-039	1y						52.498						9.08405
CH-040	1y
CH-041	1y
CH-042	1y						49.1071						7.34872
CH-043	1y						63.2727						22.5592
CH-044	1y
CH-045	1y					51.013						8.81243
CH-046	1y						46.4801						13.6491
CH-047	1y
CH-048	1y
CH-049	1y
CH-050	1y
CH-051	1y					57.263						12.1754
CH-052	1y
CH-053	1y					49.4162						15.3934
CH-054	1y
CH-055	1y						33.5299						1.35488
CH-056	1y					76.8493						33.5614
CH-057	1y
CH-058	1y			19.4282		63.9015				0.734574		32.3376
CH-059	1y				69.6731						-0.54386
CH-060	1y
CH-061	1y
CH-062	1y
CH-063	1y		-0.630786		33.2842	35.4633			14.8384		19.458	31.4398
CH-064	1y						25.7148						10.0526
CH-065	1y		0.303105				21.1108		14.4956				1.01208
CH-066	1y			68.7229	38.183					16.9423	2.088
CH-067	1y
CH-068	1y
CH-069	1y			5.92211		74.4087	35.3904			49.4955		41.9283	7.76345
CH-070	1y				41.1168						-4.00785
CH-071	1y
CH-072	1y				85.7628						7.45516
CH-073	1y						53.3523						-1.26121
CH-074	1y			1.44786						39.574
CH-075	1y			1.4583						13.3969
CH-076	1y			2.84546						54.4563
CH-077	1y			3.40631						33.8425
CH-078	1y
CH-079	1y			106.029		-0.480171				86.6312		14.2797
CH-080	1y			2.29415	8.28739		75.4224			14.9243	12.458		25.1682
CH-081	1y			60.0747						66.0089
CH-082	1y
CH-083	1y			58.5928						54.0003
CH-084	1y				97.6772		80.5588				25.7916		6.79211
CH-085	1y						24.2798						20.3916
CH-086	1y					5.77344						11.6414
CH-087	1y
CH-088	1y			18.8352						12.2227
CH-089	1y
CH-090	1y				69.3991						12.1156
CH-091	1y				94.2097						5.62949
CH-092	1y					0.605959						74.9885
CH-093	1y
CH-094	1y				65.2011						5.06348
CH-095	1y			39.5051						22.1814
CH-096	1y					25.6522						-0.455789
CH-097	1y
CH-098	1y			31.9183		0.916901				10.9705		13.4859
CH-099	1y
CH-100	1y			12.8872	80.7812		16.0349			8.21899	5.40541		15.7034
CH-101	1y			18.2629	45.5647					5.28067	-0.693001
CH-102	1y
CH-103	1y			15.0523		87.1282	26.0274			6.11814		43.5735	6.88088
CH-104	1y			1.77515	72.392	37.0674				12.1968	4.55994	5.77963
CH-105	1y
CH-106	1y
CH-107	1y						21.1964						1.77408
CH-108	1y						4.2717						15.3015
CH-109	1y			3.23417	21.7962		10.4807			41.7325	4.13028		32.8482
CH-110	1y				71.9867						0.843882
CH-111	1y				53.9337						0.178513
CH-112	1y
CH-113	1y
CH-114	1y				90.7433						44.3178
CH-115	1y
CH-116	1y
CH-117	1y					55.1794	9.79926					5.11198	0.795196
CH-118	1y				23.2722						-0.129828
CH-119	1y			99.537	51.6206					73.2452	4.83136
CH-120	1y			51.934						70.1914
CH-121	1y			71.1713		74.2583				47.6907		26.1015
CH-122	1y				11.5246		7.88887				20.4497		34.7615
CH-123	1y
CH-124	1y
CH-125	1y					50.7289						69.7812
CH-126	1y						57.4173						40.9888
CH-127	1y			98.0792						32.3921
CH-128	1y						58.0003						6.25318
CH-129	1y
CH-130	1y
CH-131	1y			27.6475	49.1348					8.35028	1.93188
CH-132	1y
CH-133	1y						42.9644						2.44026
CH-134	1y						70.3914						18.5435
CH-135	1y					31.4273	36.64					67.8699	25.5084
CH-136	1y
CH-137	1y						3.06852						19.6746
CH-138	1y
CH-139	1y			6.30279		59.382				11.7946		82.9054
CH-140	1y						35.6149						30.2999
CH-001	2y				18.6643	74.8727	57.0114				7.90456	6.42753	13.131
CH-002	2y					65.5112	29.103					1.67181	5.19396
CH-003	2y					119.663	30.7677					8.11557	11.8487
CH-004	2y				84.528		69.5065				10.8911		9.70622
CH-005	2y			49.5691		50.7442				31.9916		13.6991
CH-006	2y
CH-007	2y			59.6553	95.0255					11.9948	10.1769
CH-008	2y	-0.097924		26.6549			23.4038	56.2409		11.2969			2.54829
CH-009	2y				84.058	109.401	70.6228				11.4105	19.0067	9.65752
CH-010	2y			107.148			-0.470035			7.23908			15.7929
CH-011	2y			50.9988	39.0129	58.1669	26.1849			7.01185	4.9018	26.7814	1.91527
CH-012	2y					50.5288	27.7712					6.23275	4.77195
CH-013	2y				2.07599	87.8183					16.361	15.5819
CH-014	2y					33.4172						4.6908
CH-015	2y			41.9511	42.6338	89.5257				1.41211	1.85035	20.7109
CH-016	2y						37.959						7.53002
CH-017	2y					0.52102						12.8205
CH-018	2y				107.186	4.40172	101.347				5.64752	11.5871	27.1827
CH-019	2y				97.88		98.5986				8.39013		35.3781
CH-020	2y			53.1442		0.570356	25.8537			80.8341		29.6819	8.6011
CH-021	2y			49.8731		65.5464	32.3233			1.19298		7.03509	0.473684
CH-022	2y				29.4287	56.1804	27.5961				1.14035	24	14.6491
CH-023	2y
CH-024	2y			27.4524	39.8491		67.3015			21.2848	20.278		48.2103
CH-025	2y				24.1098	20.6491					-1.16651	-1.00671
CH-026	2y
CH-027	2y				50.9342	68.8106	15.3432				0.751039	2.38095	7.87792
CH-028	2y				31.908	31.2972					1.11857	0.319591
CH-029	2y			109.333	36.5749		10.749			4.0588	2.6526		1.4861
CH-030	2y				27.4379						3.65932
CH-031	2y			21.3287	16.3772	50.8238	65.0191			8.86865	-0.287632	0.751039	9.20422
CH-032	2y				12.6904	67.388					0.767018	-1.18249
CH-033	2y			56.6658		79.1077				12.2723		0.639182
CH-034	2y			86.7308	30.8398		66.4797			33.3174	1.69383		7.09492
CH-035	2y			36.8599	73.426		39.9234			37.52	6.3279		10.163
CH-036	2y			89.0284						8.1183
CH-037	2y				38.3204	43.9487	38.4451				0.192982	2.64912	10.7544
CH-038	2y				64.5917						1.52632
CH-039	2y						42.8444						3.47065
CH-040	2y				76.4182						0.45614
CH-041	2y			58.3044	44.7502					6.23208	-0.422514
CH-042	2y			12.1738	15.8654		60.3194			7.69579	-1.02611		8.01268
CH-043	2y				9.87294		42.2047				-0.181077		5.08526
CH-044	2y				11.3152						1.54386
CH-045	2y			25.8757		25.7898				7.06202		15.1652
CH-046	2y				87.0536		64.4918				0.122807		40.6667
CH-047	2y				69.6257						-0.769579
CH-048	2y
CH-049	2y				71.0165						4.75439
CH-050	2y	-0.257555			77.112			68.5076			3.01796
CH-051	2y					35.5082						2.38596
CH-052	2y		1.49382				42.1703		17.8583				7.62325
CH-053	2y					28.5886	13.7191					4.16259	4.42377
CH-054	2y
CH-055	2y				63.9879		78.029				11.9001		2.30167
CH-056	2y				78.1109	53.6987	6.62734				2.61404	22.9298	18.7544
CH-057	2y
CH-058	2y				48.8846	49.0723					3.65655	7.50898
CH-059	2y				40.7717						-0.245614
CH-060	2y
CH-061	2y						34.8079						1.58341
CH-062	2y				20.1606		64.6924				1.05263		19.0702
CH-063	2y		1.56468		12.6567	46.4406			15.3444		18.7561	119.654
CH-064	2y						49.8812						4.66667
CH-065	2y
CH-066	2y			83.6487	41.4107	49.8321				18.8901	1.40135	12.6121
CH-067	2y
CH-068	2y			85.6312	1.49914	1.95789	31.1706			49.5936	65.8772	19.9131	81.9367
CH-069	2y	1.9029	0.69358	3.98364	5.0329	60.1103	20.4339	19.5488	15.8632	96.3004	21.5527	89.4759	59.417
CH-070	2y			63.258	99.6977		53.05			22.1272	-0.378363		-2.55045
CH-071	2y						29.486						-1.47141
CH-072	2y			9.52278	77.6623	65.3599	34.9505			14.3918	5.17096	12.1076	-0.938901
CH-073	2y			121.768		79.2282	28.4901			75.4204		35.454	-2.77466
CH-074	2y			2.0214		70.4414				33.5062		16.3397
CH-075	2y			101.352	9.99466	64.5741	63.4181			71.2164	17.5729	57.5112	66.4238
CH-076	2y			4.76614	67.2061		28.2945			61.6592	68.9882		49.8459
CH-077	2y			6.52584		5.36476				20.1513		12.0095
CH-078	2y					64.6986	41.5259					1.98991	-2.55045
CH-079	2y			130.82		80.9177				53.4053		28.5594
CH-080	2y				13.3203		85.3637				9.34697		10.8744
CH-081	2y			26.3027	-0.124489		13.8894			7.69466	16.9344		16.659
CH-082	2y			121.199		75.12	36.6708			23.2829		17.5463	9.02555
CH-083	2y			79.3974	23.0096	44.235	52.6342			4.72694	6.91449	4.63515	17.4392
CH-084	2y				70.6952	51.8936	84.0599				32.2625	7.37341	63.6531
CH-085	2y				65.1722	1.65331	74.8177				69.0225	18.2347	35.3526
CH-086	2y			-1.02676	1.31291	0.555462	29.2038			12.4522	29.3254	58.3754	47.6365
CH-087	2y						51.1698						7.92412
CH-088	2y			16.5965		-1.56539				52.8683		33.8687
CH-089	2y				86.7867						6.96038
CH-090	2y				54.7551	42.1478	28.8504				5.87425	5.33884	5.12467
CH-091	2y				77.4112	12.9271	55.6304				4.3598	4.9411	7.54169
CH-092	2y					50.1936	30.8366					4.11504	-0.917852
CH-093	2y					59.0136	33.4624					5.44592	6.27199
CH-094	2y			4.59895	79.7993	45.3036	51.5125			12.1004	50.6501	31.1458	37.326
CH-095	2y			86.4164		66.4871				23.3593		44.4699
CH-096	2y			44.134		38.613				63.9471		23.7618
CH-097	2y					43.49						29.5196
CH-098	2y			23.3846		1.37896	28.2218			9.8507		18.3869	8.22785
CH-099	2y					0.223025						14.8978
CH-100	2y	28.3084	28.8716	32.1349	74.8899	49.722	30.5898	2.48094	0.1386	20.1386	6.76369	14.4144	32.3216
CH-101	2y			11.2271	36.2734		15.5024			5.39155	2.3562		3.07692
CH-102	2y
CH-103	2y			10.5455	61.1737	69.7333	94.6827			2.01233	3.14833	18.5816	35.654
CH-104	2y			59.893	70.1872	47.2481	19.9805			11.2682	8.57935	6.59737	14.0402
CH-105	2y					79.833						31.9751
CH-106	2y
CH-107	2y				43.3087	53.0518	95.3149				38.3645	47.0963	83.964
CH-108	2y			8.19486		91.4242	2.47224			19.1545		73.7907	17.6854
CH-109	2y			2.08316	28.7833	62.6003	66.9774			29.7713	4.86486	11.1019	27.4567
CH-110	2y				59.7309	92.3969					1.10354	55.9883
CH-111	2y				29.5547	21.3566					-0.064914	9.2827
CH-112	2y			3.25039		51.301				12.5122		68.4518
CH-113	2y				34.4735	61.3196	51.1875				12.1696	42.5403	7.52051
CH-114	2y				86.2689	45.5946	35.1058				18.8696	32.8927	16.5603
CH-115	2y						39.2883						12.4126
CH-116	2y			-0.720288						15.4057
CH-117	2y					46.1425						11.8955
CH-118	2y				20.9741		26.4277				-0.405712		0.64914
CH-119	2y			97.9935	42.4798		19.3449			49.9696	5.1808		3.95017
CH-120	2y			41.778			15.7166			15.8918			-0.957156
CH-121	2y			45.824		56.011				12.124		1.35217
CH-122	2y						11.0787						5.54543
CH-123	2y
CH-124	2y
CH-125	2y					75.4588						9.4804
CH-126	2y				56.3711		102.435				40.5821		91.1413
CH-127	2y			76.522		39.3586	46.1842			12.2201		10.7757	2.32068
CH-128	2y			56.3368	43.9376		104.322			15.5821	45.4499		98.729
CH-129	2y
CH-130	2y
CH-131	2y			29.2471	28.9856	35.661				30.6558	3.17743	39.8195
CH-132	2y			71.7999	23.9189		92.7514			37.9512	5.85918		40.0483
CH-133	2y						51.9746						5.08388
CH-134	2y				71.9757		69.1456				46.9624		48.2334
CH-135	2y			23.3124	75.2364	81.3443	104.548			7.88002	45.3737	27.6817	94.2552
CH-136	2y				44.459		82.927				28.8638		38.7392
CH-137	2y						5.23725						17.6157
CH-138	2y
CH-139	2y			30.9942		95.1917				2.87239		36.3498
CH-140	2y				62.0088		47.5813				7.47331		8.93493
CH-001	3y					64.9628	32.0407					3.71693	11.167
CH-002	3y				12.1817	69.2127	58.9503				5.45366	10.9722	7.98572
CH-003	3y				44.1246	112.652	107.481				25.8237	10.0308	47.5572
CH-004	3y				45.045	68.3901	24.8923				2.01266	50.138	3.39231
CH-005	3y			114.61	32.8633	112.064	55.425			45.4796	9.60883	87.778	13.0985
CH-006	3y					31.179						38.5165
CH-007	3y	1.72346		127.712	121.563	94.1246	62.4559	11.7838		50.3003	18.682	86.0737	51.615
CH-008	3y			106.678	26.2241	92.5186	68.9385			66.1256	12.7739	59.3086	15.4358
CH-009	3y				82.0407	100.862	68.7622				13.764	20.7758	12.7577
CH-010	3y	2.66353		126.498	6.63925	108.715	55.092	12.8064		26.2457	13.6666	84.4019	10.8749
CH-011	3y			37.0153	18.1355	70.3486	12.3188			1.16864	2.40221	9.08943	5.74582
CH-012	3y					43.537	21.5433					9.36536	7.093
CH-013	3y					66.2358	52.4481					11.167	17.7569
CH-014	3y					86.9925	22.6195					29.427	13.2284
CH-015	3y			25.4042	34.567	87.2979	33.2734			1.16864	3.97663	25.629	8.01818
CH-016	3y					68.0632	26.642					48.9451	7.20545
CH-017	3y		2.94646	3.71901		61.0313	3.52138		13.2587	24.9594		87.1146	17.9487
CH-018	3y				96.1912	68.4333	79.5724				2.51542	66.6829	10.6297
CH-019	3y				88.9687	44.4305	91.2325				7.78968	54.3979	50.4057
CH-020	3y			67.5836	18.3886	43.8596	68.1323			53.6676	0.827653	52.629	28.9192
CH-021	3y			43.6899		67.0691	13.2046			-0.596491		1.15789	0.105263
CH-022	3y				18.2178	55.7133	25.3503				1.77193	74.3684	10.614
CH-023	3y					50.3054	53.5393					4.57015	2.71652
CH-024	3y			31.2612	15.5228	41.8972	28.9616			26.6219	2.7325	4.2985	13.7105
CH-025	3y				15.9579	50.7498	12.8816				0.255673	5.96037	2.1892
CH-026	3y						17.5889						1.67785
CH-027	3y				32.986	74.4341	47.3769				1.15053	7.49441	17.0821
CH-028	3y			3.8807	11.0313	88.8609				14.3816	-0.127836	40.0447
CH-029	3y			57.022	45.0352	53.9407	56.1849			16.2512	11.2656	20.1502	10.9939
CH-030	3y				17.1253	56.3096	39.0329				0.175775	4.17066	4.31448
CH-031	3y			23.1632		65.1794	25.5321			8.08565		5.64078	1.50208
CH-032	3y			13.7234	33.084	98.2545	49.3276			2.38095	2.76446	3.06807	6.4877
CH-033	3y			23.6798		59.3018	31.481			3.72323		0.33557	2.7325
CH-034	3y			90.7561	16.6622		40.0303			15.4043	0.0319591		3.72323
CH-035	3y			76.9703	31.855	37.5011	36.7887			27.357	-0.207734	3.93097	1.55002
CH-036	3y			67.5305		30.6973	43.2897			8.66154		5.85484	4.05915
CH-037	3y			9.89402	23.6441	39.4069	17.0184			0.789474	0.385965	49.3333	13.9825
CH-038	3y				52.3199		30.0739				0.403509		11.614
CH-039	3y					41.7758	70.5228					21.518	10.2761
CH-040	3y				77.1841		48.3124				1.85965		3.7193
CH-041	3y			74.1206	37.6258	31.196	17.909			21.8198	-0.392334	27.8256	5.88502
CH-042	3y			46.4801	11.1607	50.0172	37.7404			16.2668	-0.105628	28.746	5.40214
CH-043	3y		1.28777			55.3228	34.8214		11.2721			26.7391	8.7219
CH-044	3y				15.0584	68.2177	34.1174				2	20.4561	12.2807
CH-045	3y			13.9938		39.9725				2.73125		21.3822
CH-046	3y				88.908	47.5446	48.3345				2.05263	23.5439	11.3509
CH-047	3y				61.3324						-0.754489
CH-048	3y					44.3166	23.0254					7.31855	4.4364
CH-049	3y				68.4238	61.7273	23.8668				1.4386	44.9298	14.3684
CH-050	3y	-0.326236			49.3304			14.3353			2.67089
CH-051	3y					78.1078	22.4073					11.5614	6.82456
CH-052	3y		0.738324	2.98764	6.8853	85.6456	26.6655		17.744	15.4424	11.6389	52.1221	8.89651
CH-053	3y					49.9657	13.1181					16.8952	4.97878
CH-054	3y
CH-055	3y				50.471	52.732	47.653				7.05191	22.6902	1.33856
CH-056	3y				57.9258	47.653	19.1775				0.0175439	71.3158	8.63158
CH-057	3y		1.25338		9.56009		62.1856		20.666		10.1861		1.25694
CH-058	3y			40.6685	45.8667	62.3276	18.3741			3.6239	10.8717	91.381	1.99151
CH-059	3y				96.9853		39.0677				4.12281		7.33333
CH-060	3y						25.7527						0.489716
CH-061	3y				4.80872	39.4118	37.6423				13.0917	42.2788	1.68136
CH-062	3y				28.4181	92.2503	75.4731				1.29825	34.3509	19.7018
CH-063	3y				8.39682	15.1798	32.6944				12.6183	10.4799	2.36696
CH-064	3y				22.5526		63.7749				0.421053		12.614
CH-065	3y				13.9182	32.6616	76.6691				8.63532	16.634	1.22429
CH-066	3y			41.3287	18.1453	37.3638				102.186	1.48543	92.5308
CH-067	3y					61.9399	54.2558					-1.00897	-2.97085
CH-068	3y			75.6697	43.3276	4.46465	92.5125			75.8128	5.50729	50.7427	28.2231
CH-069	3y			5.88654		74.8177	15.0987			79.148		15.2046	13.1726
CH-070	3y			77.7165	62.6534	44.6559	43.3221			31.3341	8.32399	-0.196188	4.96076
CH-071	3y						21.3409						-2.53643
CH-072	3y			1.72551	23.5579	30.8642	17.089			31.278	25.2382	54.176	1.02298
CH-073	3y			59.5412	15.7745	72.3991	37.0976			95.0252	-1.38733	80.2971	-3.60146
CH-074	3y			3.35035		40.8407	10.121			40.639		53.7276	3.01289
CH-075	3y			76.5783	79.4416	58.2607	121.074			98.5566	11.6872	87.5	3.6435
CH-076	3y	3.93029		5.8154	73.7151		110.973	11.2528		75.6306	26.2332		15.3167
CH-077	3y			4.32958		48.2549				16.5639		-1.26121
CH-078	3y	-1.13818		4.83728		67.1705	50.5246	14.0835		14.1676		61.0987	1.54148
CH-079	3y			107.647		54.8995				101.443		89.9103
CH-080	3y				20.9497		91.2147				-0.434417		-1.37332
CH-081	3y			20.7185	17.9086		34.4834			4.00795	0.443629		1.51446
CH-082	3y			61.533		22.7992	31.3			105.216		100.382	5.70598
CH-083	3y			39.9764	20.8382	18.0104	47.4331			89.6895	3.05951	85.2226	13.0335
CH-084	3y				59.3839	67.6485	85.457				6.73092	58.559	16.9956
CH-085	3y				97.502	51.0649	92.1161				14.4256	0.856662	56.9221
CH-086	3y				61.4038	30.8702	56.573				-1.2697	0.93315	1.66743
CH-087	3y						53.0382						36.0716
CH-088	3y			60.0236	34.203	-0.0168322				4.26801	0.917852	16.1083
CH-089	3y				92.0889		66.3861				12.7428		4.89521
CH-090	3y				71.1496	27.4533	23.5819				3.96206	53.0213	6.25669
CH-091	3y				88.9244	14.745	43.3092				9.42328	85.6509	15.4046
CH-092	3y					62.885	17.6401					60.4253	0.856662
CH-093	3y				16.3272	59.0136	47.3658				5.82836	44.9442	14.2114
CH-094	3y		11.5443	11.732	90.9898	78.0088	85.6184		0.290653	7.41931	48.4473	11.978	48.8297
CH-095	3y			29.894		33.4792				0.826067		0.703687
CH-096	3y			22.9759	18.1283	35.3308	10.0825			36.6606	10.316	19.9939	1.70161
CH-097	3y					36.1378	39.3986					14.1999	2.75884
CH-098	3y			16.9735	21.5075		47.0941			5.9234	1.15222		5.95586
CH-099	3y
CH-100	3y	21.984	22.4605	22.7637	72.0598	42.6901	38.4016	4.79556	1.48302	50.3396	17.4775	6.83299	35.6341
CH-101	3y			66.8238	54.7383	0.117825	31.7455			69.7852	4.9203	11.6147	3.1878
CH-102	3y						25.6221						3.5343
CH-103	3y			12.1342	13.7067	78.1795	67.4475			4.08958	0.259656	40.8796	7.30282
CH-104	3y			51.074	66.9288	60.0551	93.2236			26.7082	10.4089	41.4137	44.5322
CH-105	3y					62.2437						9.11989
CH-106	3y						18.6026						0.47124
CH-107	3y					42.4333	42.3036					22.6057	15.2183
CH-108	3y			6.6872		100.551	2.78025			12.7374		25.5994	17.131
CH-109	3y			0.721407	23.5308	53.9758	76.5097			34.7055	5.53015	22.6611	31.5593
CH-110	3y				48.9989	96.4659					0.746511	44.1091
CH-111	3y				21.5104						-0.373255
CH-112	3y			8.84332	12.8637	80.3518	34.4573			18.1272	3.32684	85.2321	13.2587
CH-113	3y				16.3654	34.7816	33.3549				4.70981	3.2361	0.167122
CH-114	3y			57.5424	89.9651	73.9321	30.6152			95.3054	35.8706	94.8648	10.1033
CH-115	3y						25.1682						0.182315
CH-116	3y			0.703138						11.3187
CH-117	3y				16.6119	26.7679	16.8917				0.778968	65.4333	22.5089
CH-118	3y			33.4248	12.8623		27.491			32.9438	0.227199		1.41188
CH-119	3y			72.166	61.173		52.1694			29.7326	10.7566		10.1033
CH-120	3y			72.6796	11.0862		29.104			78.2893	19.7356		18.4139
CH-121	3y			31.0581		81.3754				40.8842		86.5694
CH-122	3y			1.21763	12.5364		15.6577			12.0024	3.81343		4.42115
CH-123	3y						23.0492						3.17533
CH-124	3y					31.4011						54.1173
CH-125	3y			3.0698		82.5416	12.8451			17.9125		80.3707	5.72774
CH-126	3y			108.764	24.0782	87.3092	83.6906			78.1266	7.15557	85.5618	8.78241
CH-127	3y			47.1103		21.7115	44.0233			6.41026		7.173	3.03473
CH-128	3y			70.5711		62.9566	41.348			26.8683		49.2374	8.41383
CH-129	3y					80.9736						56.4311
CH-130	3y					66.2847						32.575
CH-131	3y			15.8502	42.0441	21.4489				6.25318	1.71581	9.77377
CH-132	3y			110.18		82.1818	40.7841			100.254		81.6345	7.76563
CH-133	3y				20.54		56.2198				1.81749		2.10981
CH-134	3y			15.4503	42.8901	71.745	36.3839			25.0254	4.25775	89.0696	12.5318
CH-135	3y			9.03184	17.1035	62.3854	76.5504			24.6441	8.59176	96.5557	31.4057
CH-136	3y			93.5092	72.837	64.0083	102.584			59.8754	38.18	41.332	74.1993
CH-137	3y			4.69892		55.9179	3.60686			15.849		60.1042	27.5292
CH-138	3y			23.8637		46.7507				56.2532		51.5887
CH-139	3y			55.1657		77.9077				2.07168		16.5099
CH-140	3y			2.96086	32.2464	61.5012	14.9427			13.5104	8.35028	83.7189	4.89324

## Sheet: Supplementary figure 7
Supplementary figure 7
code	age	SC2-S1-mFc	MERS-S1-mFc	229E-S1-mFc	HKU1-S1-mFc	NL63-S1-mFc	OC43-S1-mFc
CH-001	1y	3.38817	8.93067	8.4998	112.573	79.8081	143.615
CH-002	1y	-0.097924	-0.274187	0.48962	2.66353	44.6533	71.3278
CH-003	1y	0.724638	-0.607129	0.940071	-0.0391696	82.0407	-0.842146
CH-004	1y	-0.313357	-0.920486	-0.998825	3.05523	-0.763807	48.0415
CH-005	1y	-0.783392	-1.74305	-1.5472	-1.48844	92.3032	-1.72346
CH-006	1y	0.411281	-1.09675	-0.548374	-0.842146	-0.646298	-0.587544
CH-007	1y	0.274187	-0.470035	-0.861731	0.881316	1.9389	0.274187
CH-008	1y	0.117509	-0.372111	-0.763807	2.54602	-0.822562	26.0086
CH-009	1y	0.293772	-0.0587544	0.802977	4.91579	90.4818	36.7019
CH-010	1y	0.195848	-0.293772	106.894	-0.137094	1.41011	-0.0391696
CH-011	1y	0	-0.45045	-0.117509	2.35018	37.0936	32.0407
CH-012	1y	-0.920486	-0.959655	1.33177	11.8488	51.4884	54.6416
CH-013	1y	0.724638	-0.293772	5.30748	0.900901	83.96	-0.313357
CH-014	1y	-0.377291	-1.00611	-1.09594	4.95868	-0.0359324	45.5444
CH-015	1y	-1.11391	-0.970176	17.2116	-0.341358	76.7158	-0.916277
CH-016	1y	5.00105	3.74204	3.49024	12.5411	3.57418	59.9776
CH-017	1y	-0.323392	-0.754581	-0.916277	2.15595	-0.485088	-0.161696
CH-018	1y	1.83255	0.95221	1.04204	16.1516	1.77866	82.2314
CH-019	1y	3.19799	0.323392	-5.77316e-15	10.133	0.736615	62.5584
CH-020	1y	-0.888023	-0.902462	3.90586	0.527038	-0.844704	38.6759
CH-021	1y	0.346074	0.0845959	3.0839	10.2361	81.0351	58.1789
CH-022	1y	-0.790514	-0.449156	1.45526	2.20985	68.5232	24.3083
CH-023	1y	0.179662	-0.359324	-0.772548	-0.826446	0.161696	0.503054
CH-024	1y	-0.323392	-0.28746	-0.736615	25.1347	-0.0179662	49.7485
CH-025	1y	-2.5148	-2.29947	2.86857	-2.08413	32.6771	-1.97647
CH-026	1y	1.63493	0.413223	0.718649	3.28782	0.988142	1.34747
CH-027	1y	-1.09594	-1.29357	3.9346	-1.36543	52.2817	-0.95221
CH-028	1y	1.1678	0.215595	-0.14373	0.862379	31.4409	-0.14373
CH-029	1y	1.39817	0.632291	62.775	0.988512	10.3393	23.5551
CH-030	1y	-0.187016	-0.828213	-0.0445276	53.4954	0.0801496	0.25826
CH-031	1y	-0.204827	-0.240449	94.3717	0.525425	87.3364	13.3672
CH-032	1y	1.25568	0.418559	5.53032	0.543236	70.5228	0.792591
CH-033	1y	3.10802	0.0623386	7.20456	-0.0623386	79.927	1.131
CH-034	1y	2.12842	-0.596669	0.382937	8.29103	1.14881	83.596
CH-035	1y	0.25826	-1.39817	-1.07757	71.6092	0.561047	75.1892
CH-036	1y	1.66533	-0.382937	0.0267165	0.525425	0.667913	0.828213
CH-037	1y	-1.25568	-1.7722	-0.489803	-0.739158	22.9317	10.5708
CH-038	1y	2.14623	-0.00890551	0.578858	1.46941	1.34473	0.792591
CH-039	1y	-0.739158	-1.52284	-0.347315	1.41598	-0.151394	52.498
CH-040	1y	-0.0801496	-1.52284	-0.756969	-1.00632	-0.561047	-0.721347
CH-041	1y	-0.471992	-1.32692	3.25051	-1.131	-1.09538	-0.970701
CH-042	1y	0.927198	0.137363	-0.394918	3.19368	0.738324	49.1071
CH-043	1y	0.600962	0.583791	-0.463599	6.86813	0.738324	63.2727
CH-044	1y	2.33516	1.97459	1.49382	1.57967	2.74725	2.00893
CH-045	1y	0.103022	-0.961538	-0.446429	-0.669643	51.013	-0.875687
CH-046	1y	0.927198	0.0858516	-0.669643	8.49931	0.0343407	46.4801
CH-047	1y	2.60989	1.75137	1.21909	1.13324	1.33929	1.42514
CH-048	1y	1.2706	-0.841346	-1.20192	-1.25343	-0.944368	-0.600962
CH-049	1y	0.377747	-0.618132	-0.326236	-1.45948	-0.49794	-0.858516
CH-050	1y	1.75137	0.721154	1.80288	-0.223214	0.412088	0.669643
CH-051	1y	0.51511	4.24107	0.188874	-0.978709	57.263	-0.394918
CH-052	1y	-0.137363	-0.137363	-0.978709	-1.01305	-0.910027	-0.807005
CH-053	1y	-0.326236	-1.01305	1.63118	-1.69986	49.4162	-1.03022
CH-054	1y	0.206044	-1.0989	-1.49382	-1.13324	-0.566621	-0.772665
CH-055	1y	0.876546	-0.745474	-0.499713	2.4658	-0.237569	33.5299
CH-056	1y	4.64488	0.466945	4.44827	0.172032	76.8493	2.61325
CH-057	1y	-1.66298	-1.58106	-1.59744	-1.72852	-1.53191	-1.59744
CH-058	1y	1.36452	-0.310447	19.4282	-0.252689	63.9015	-0.137174
CH-059	1y	1.30253	-0.598018	-0.00819202	69.6731	-0.81101	2.51495
CH-060	1y	0.989098	1.14793	2.4186	0.397083	0.599235	0.541477
CH-061	1y	0.385025	-0.876546	-0.581633	-1.26976	-0.630786	-0.221185
CH-062	1y	0.155648	-0.991235	-0.696322	-1.81044	-1.6466	0.72909
CH-063	1y	5.546	-0.630786	1.08954	33.2842	35.4633	2.84263
CH-064	1y	2.22004	-0.188416	-0.516097	1.00762	-0.483329	25.7148
CH-065	1y	2.71156	0.303105	0.761858	5.49685	0.450561	21.1108
CH-066	1y	3.20308	0.745474	68.7229	38.183	4.46465	2.35111
CH-067	1y	-0.188416	-0.614402	-1.07315	-0.778242	-1.28615	-0.598018
CH-068	1y	2.17089	-0.106496	0.450561	0.417793	0.286721	1.18784
CH-069	1y	3.69909	1.72506	5.92211	6.56233	74.4087	35.3904
CH-070	1y	0.142273	-1.06705	0.462387	41.1168	0.124489	0.675796
CH-071	1y	0.213409	-1.20932	-0.106705	-1.20932	-0.497955	0.622444
CH-072	1y	6.86593	4.7289	6.92369	85.7628	2.98173	5.00325
CH-073	1y	2.09852	0.853637	2.16966	1.44051	2.22301	53.3523
CH-074	1y	4.13373	0.412674	1.44786	0.538575	0.0769392	1.88151
CH-075	1y	2.43642	0.889205	1.4583	0.924773	0.853637	2.32972
CH-076	1y	5.22853	2.54313	2.84546	2.64983	3.87693	3.45012
CH-077	1y	4.8052	1.27999	3.40631	1.65769	1.97944	3.11254
CH-078	1y	2.29415	0.533523	1.04926	0	1.31602	0.39125
CH-079	1y	-0.195625	-1.67171	106.029	-1.68949	-0.480171	-0.99591
CH-080	1y	2.70318	1.24489	2.29415	8.28739	2.36529	75.4224
CH-081	1y	-0.0711364	-1.19153	60.0747	-1.13818	-0.142273	-0.248977
CH-082	1y	1.24489	-1.31602	-0.0711364	-0.960341	-0.764716	0
CH-083	1y	0.908938	-0.53863	58.5928	2.60899	-0.622791	-0.286147
CH-084	1y	1.27925	0.168322	0.521798	97.6772	2.94563	80.5588
CH-085	1y	2.28864	0.584795	3.02505	1.69663	0.0072197	24.2798
CH-086	1y	1.58223	-0.302979	0.286147	0.168322	5.77344	0.100993
CH-087	1y	5.03282	2.407	2.76048	2.18818	2.74365	2.84464
CH-088	1y	-0.841609	-1.34657	18.8352	-1.34657	-1.48123	-1.07726
CH-089	1y	0.471301	-1.06043	-0.0673287	-0.420805	-0.605959	-0.572294
CH-090	1y	0.454469	-0.286147	-0.0168322	69.3991	-0.336644	1.83471
CH-091	1y	7.64181	2.32284	7.15368	94.2097	4.25854	5.70611
CH-092	1y	4.71301	0.336644	0.757448	0.336644	0.605959	0.370308
CH-093	1y	4.72984	-0.185154	1.17825	0.15149	1.24558	0.454469
CH-094	1y	0.281568	-0.108295	2.44748	65.2011	-0.729189	0.931341
CH-095	1y	6.22791	7.62498	39.5051	3.43377	3.65258	7.35566
CH-096	1y	1.22875	-0.892106	0.201986	-0.92577	25.6522	-0.488133
CH-097	1y	-1.28432	-1.23818	-1.14589	-1.40737	-1.68423	-1.59194
CH-098	1y	2.83734	2.17313	31.9183	1.91322	0.916901	2.01429
CH-099	1y	-0.915173	-2.40714	-0.669076	-0.561409	-1.33046	5.56026
CH-100	1y	9.24843	9.27731	12.8872	80.7812	7.61678	16.0349
CH-101	1y	-0.605959	-1.21192	18.2629	45.5647	-0.92577	-0.302979
CH-102	1y	-0.932155	-1.46713	-1.33744	-1.82378	-1.51577	-0.591716
CH-103	1y	1.36986	-0.0567399	15.0523	0.624139	87.1282	26.0274
CH-104	1y	0.770041	-0.737619	1.77515	72.392	37.0674	2.01832
CH-105	1y	-0.0729513	-1.33744	-0.688984	-1.58061	-1.01321	-0.299911
CH-106	1y	-1.20775	-1.62925	-1.27259	-1.82378	-1.46713	-0.883521
CH-107	1y	2.71541	0.316122	1.22396	0.510659	1.06185	21.1964
CH-108	1y	4.43382	1.40229	2.90995	0.818676	3.15312	4.2717
CH-109	1y	3.50977	3.31523	3.23417	21.7962	5.81179	10.4807
CH-110	1y	3.20175	-0.186431	-0.316122	71.9867	-0.380968	3.23417
CH-111	1y	-0.315312	-0.43836	-0.28455	53.9337	-0.945936	-0.407598
CH-112	1y	-0.624139	-0.834887	-0.52687	-1.06185	0.851098	0.543082
CH-113	1y	2.73162	0.397179	0.899733	0.299911	0.721407	1.74273
CH-114	1y	2.22907	0.721407	1.43471	90.7433	1.02942	7.53019
CH-115	1y	0.0081057	0.786253	-0.656562	-1.35365	-0.964578	-0.316122
CH-116	1y	1.18333	0.480192	0.685989	-0.58309	-0.908935	0.874636
CH-117	1y	0.244807	-0.188851	2.77681	0.0909282	55.1794	9.79926
CH-118	1y	-0.428743	-0.205797	0.531641	23.2722	-0.908935	-0.342994
CH-119	1y	0.874636	0.360144	99.537	51.6206	4.87052	0.480192
CH-120	1y	-1.1401	-1.86752	51.934	-0.874309	-1.0142	-0.748409
CH-121	1y	0.428743	0.58309	71.1713	-0.171497	74.2583	0.154347
CH-122	1y	-1.01183	-0.480192	-0.58309	11.5246	-0.445893	7.88887
CH-123	1y	-0.754588	-1.23478	0.445893	-1.20048	-0.120048	-1.01183
CH-124	1y	-0.58309	-0.480192	0.171497	-1.37198	-0.908935	-0.703138
CH-125	1y	-1.20048	-1.42343	0.943234	-2.00652	50.7289	-1.28623
CH-126	1y	-0.137198	-0.497342	3.18985	1.14903	1.08043	57.4173
CH-127	1y	-0.222946	-0.205797	98.0792	-1.02898	5.16206	-0.788887
CH-128	1y	0.874636	1.01183	0.926085	5.02487	0.531641	58.0003
CH-129	1y	-0.71522	-1.23818	0.0999769	1.45351	-1.43813	1.45351
CH-130	1y	0.28455	-0.561409	3.09928	-0.992079	-1.25356	-0.669076
CH-131	1y	2.1149	1.40737	27.6475	49.1348	0.315312	2.02261
CH-132	1y	0.94578	0.801386	1.75439	0.859144	-0.093856	1.24901
CH-133	1y	-0.108295	0.440401	9.26287	-1.14793	-0.916901	42.9644
CH-134	1y	1.02284	-0.315312	0.0538337	3.97601	-0.0538337	70.3914
CH-135	1y	0.498159	0.888023	4.35348	3.2272	31.4273	36.64
CH-136	1y	1.19203	1.09975	1.69961	1.16127	1.82266	6.31393
CH-137	1y	2.31485	2.25333	7.74437	1.46889	1.45351	3.06852
CH-138	1y	1.13051	0.57679	1.22279	-0.253788	0.453741	1.46889
CH-139	1y	0.281568	-0.671432	6.30279	-1.0613	59.382	-1.36452
CH-140	1y	-0.976698	-0.961317	-0.961317	2.59171	-0.945936	35.6149
CH-001	2y	-0.156678	-0.215433	2.87897	18.6643	74.8727	57.0114
CH-002	2y	-0.0391696	-0.235018	0.861731	0.802977	65.5112	29.103
CH-003	2y	1.17509	0.607129	4.66118	1.91931	119.663	30.7677
CH-004	2y	-0.117509	-1.05758	-0.920486	84.528	-0.0391696	69.5065
CH-005	2y	-0.685468	3.15315	49.5691	-1.21426	50.7442	-1.42969
CH-006	2y	0.274187	-0.509205	0.705053	1.01841	-0.626714	-0.744222
CH-007	2y	1.35135	0.372111	59.6553	95.0255	2.52644	4.387
CH-008	2y	-0.097924	0.274187	26.6549	3.77987	-0.842146	23.4038
CH-009	2y	0.783392	0.293772	1.78222	84.058	109.401	70.6228
CH-010	2y	1.21426	0.372111	107.148	0.195848	4.70035	-0.470035
CH-011	2y	0	-0.587544	50.9988	39.0129	58.1669	26.1849
CH-012	2y	0.176263	0.548374	0.332942	6.93302	50.5288	27.7712
CH-013	2y	2.54602	0.430866	8.32354	2.07599	87.8183	0.567959
CH-014	2y	-0.305426	-0.844413	8.87531	6.23428	33.4172	6.73733
CH-015	2y	-0.28746	-0.161696	41.9511	42.6338	89.5257	-0.14373
CH-016	2y	1.05617	-1.23802	-0.776387	3.83997	-1.23802	37.959
CH-017	2y	0.754581	0.628818	-0.107797	3.21595	0.52102	1.50916
CH-018	2y	2.83866	1.67086	2.58714	107.186	4.40172	101.347
CH-019	2y	1.18577	0.377291	0.323392	97.88	3.41358	98.5986
CH-020	2y	0.209371	0.71475	53.1442	2.28864	0.570356	25.8537
CH-021	2y	-0.253788	-1.19203	49.8731	5.49873	65.5464	32.3233
CH-022	2y	-0.359324	0.592885	1.04204	29.4287	56.1804	27.5961
CH-023	2y	0.197628	-0.107797	-0.80848	0.0359324	-0.107797	0.395257
CH-024	2y	0.0359324	-0.682716	27.4524	39.8491	1.00611	67.3015
CH-025	2y	-2.25333	-2.14566	0.161501	24.1098	20.6491	-1.73037
CH-026	2y	2.03018	1.02407	0.736615	1.81459	1.94035	2.08408
CH-027	2y	0.790514	0.826446	5.2641	50.9342	68.8106	15.3432
CH-028	2y	0.970176	2.38951	-0.28746	31.908	31.2972	0.0718649
CH-029	2y	1.16662	1.05976	109.333	36.5749	2.23528	10.749
CH-030	2y	-0.151394	-0.543236	0.0445276	27.4379	-0.0445276	0.365126
CH-031	2y	-0.0979606	-0.61448	21.3287	16.3772	50.8238	65.0191
CH-032	2y	0.133583	-0.543236	4.44385	12.6904	67.388	1.73657
CH-033	2y	0.77478	-0.311693	56.6658	-0.0623386	79.1077	0.151394
CH-034	2y	4.99599	1.32692	86.7308	30.8398	3.85609	66.4797
CH-035	2y	-0.578858	-1.64752	36.8599	73.426	-0.204827	39.9234
CH-036	2y	-0.133583	-0.382937	89.0284	0.0979606	2.57369	0.899457
CH-037	2y	-1.34473	-1.4516	0.988512	38.3204	43.9487	38.4451
CH-038	2y	1.05976	-0.222638	0.169205	64.5917	-0.0267165	3.96295
CH-039	2y	0.667913	-0.703535	0.347315	1.54065	0.43637	42.8444
CH-040	2y	-0.721347	-1.18443	-0.632291	76.4182	-0.935079	1.89687
CH-041	2y	-0.169205	-0.0801496	58.3044	44.7502	0.311693	0.00890551
CH-042	2y	0.0343407	1.18475	12.1738	15.8654	1.5625	60.3194
CH-043	2y	0.0686813	0.137363	-0.995879	9.87294	0.0686813	42.2047
CH-044	2y	1.64835	1.59684	1.57967	11.3152	3.02198	3.125
CH-045	2y	-1.40797	-1.04739	25.8757	-1.21909	25.7898	-1.54533
CH-046	2y	-0.51511	-0.600962	-0.841346	87.0536	0.600962	64.4918
CH-047	2y	5.04808	4.06937	1.78571	69.6257	2.64423	3.67445
CH-048	2y	-0.240385	-1.08173	-1.44231	-1.47665	-1.5625	3.67445
CH-049	2y	-0.240385	0.463599	-0.137363	71.0165	-0.240385	-0.154533
CH-050	2y	-0.257555	1.11607	0.257555	77.112	0.206044	2.18063
CH-051	2y	-0.0686813	1.40797	-0.858516	-1.30495	35.5082	-0.944368
CH-052	2y	0.377747	1.49382	-0.377747	4.0522	0.703984	42.1703
CH-053	2y	-1.18475	-1.71703	-0.858516	3.10783	28.5886	13.7191
CH-054	2y	-0.53228	-0.669643	-1.13324	-0.669643	-0.549451	-0.858516
CH-055	2y	0.335873	-1.36807	-0.909314	63.9879	-0.516097	78.029
CH-056	2y	5.02171	5.31662	4.61211	78.1109	53.6987	6.62734
CH-057	2y	0.303105	-0.565249	-0.630786	0.0245761	-0.532481	-0.139264
CH-058	2y	-0.599235	-1.11905	8.43982	48.8846	49.0723	-0.772507
CH-059	2y	1.35168	0.286721	0.532481	40.7717	0.155648	2.80986
CH-060	2y	1.60999	1.58111	2.05761	0.310447	0.498159	4.23796
CH-061	2y	-0.516097	-0.368641	-0.909314	4.80872	-0.745474	34.8079
CH-062	2y	0.745474	1.18784	0.0901122	20.1606	0.630786	64.6924
CH-063	2y	6.21774	1.56468	1.6466	12.6567	46.4406	3.23585
CH-064	2y	1.36807	-0.712706	-0.663554	7.69231	0.335873	49.8812
CH-065	2y	0.155648	-1.49914	-1.41722	1.76128	-1.36807	9.28156
CH-066	2y	1.51552	-0.237569	83.6487	41.4107	49.8321	0.401409
CH-067	2y	-0.335873	-0.909314	-1.48276	-1.00762	-1.79405	-1.40084
CH-068	2y	0.253953	-0.745474	85.6312	1.49914	1.95789	31.1706
CH-069	2y	1.9029	0.69358	3.98364	5.0329	60.1103	20.4339
CH-070	2y	0.604659	0.195625	63.258	99.6977	3.05887	53.05
CH-071	2y	-0.320114	-0.853637	-0.800285	-0.30233	-1.28046	29.486
CH-072	2y	4.07913	3.15501	9.52278	77.6623	65.3599	34.9505
CH-073	2y	-0.266762	-0.7825	121.768	1.26267	79.2282	28.4901
CH-074	2y	1.02819	0.454641	2.0214	0.132895	70.4414	8.49829
CH-075	2y	2.6854	0.160057	101.352	9.99466	64.5741	63.4181
CH-076	2y	6.31336	5.65534	4.76614	67.2061	6.9358	28.2945
CH-077	2y	7.63097	5.12695	6.52584	6.02224	5.36476	6.49787
CH-078	2y	-0.533523	-0.853637	4.33932	0.409034	64.6986	41.5259
CH-079	2y	-0.0711364	-1.13818	130.82	-0.906989	80.9177	-1.35159
CH-080	2y	-0.658012	-1.40494	-0.889205	13.3203	0.462387	85.3637
CH-081	2y	0.0889205	-0.960341	26.3027	-0.124489	0.0355682	13.8894
CH-082	2y	0.960341	-0.960341	121.199	2.13409	75.12	36.6708
CH-083	2y	0.201986	-0.185154	79.3974	23.0096	44.235	52.6342
CH-084	2y	0.605959	-0.53863	5.04965	70.6952	51.8936	84.0599
CH-085	2y	0.960219	0.512598	3.11169	65.1722	1.65331	74.8177
CH-086	2y	-0.706952	-1.64955	-1.02676	1.31291	0.555462	29.2038
CH-087	2y	3.46743	1.8852	2.39017	4.56152	4.00606	51.1698
CH-088	2y	-0.656455	-1.49806	16.5965	-0.605959	-1.56539	-1.4644
CH-089	2y	0.706952	-0.757448	-0.0504965	86.7867	-1.06043	4.29221
CH-090	2y	2.05353	0.993099	2.67632	54.7551	42.1478	28.8504
CH-091	2y	3.33277	0.77428	3.06346	77.4112	12.9271	55.6304
CH-092	2y	1.11092	-0.504965	1.43074	1.17825	50.1936	30.8366
CH-093	2y	4.02289	0.185154	3.11395	2.30601	59.0136	33.4624
CH-094	2y	0.873583	0.512598	4.59895	79.7993	45.3036	51.5125
CH-095	2y	1.61589	1.26241	86.4164	0.353476	66.4871	1.4139
CH-096	2y	1.27925	-1.4644	44.134	-0.555462	38.613	-0.942602
CH-097	2y	0.253788	0.161501	1.14589	0.223025	43.49	0.346074
CH-098	2y	3.16945	2.64963	23.3846	4.90217	1.37896	28.2218
CH-099	2y	0.776744	1.31508	0.653695	0.776744	0.223025	3.83758
CH-100	2y	28.3084	28.8716	32.1349	74.8899	49.722	30.5898
CH-101	2y	1.53173	-0.235651	11.2271	36.2734	0.0673287	15.5024
CH-102	2y	-0.299911	-1.38607	-0.980789	-1.27259	-0.948367	-0.380968
CH-103	2y	0.851098	-0.121585	10.5455	61.1737	69.7333	94.6827
CH-104	2y	0.316122	-1.02942	59.893	70.1872	47.2481	19.9805
CH-105	2y	-0.0243171	-0.86731	3.4125	-1.32123	79.833	0.17022
CH-106	2y	-1.22396	-0.737619	-0.380968	-2.03453	-1.43471	-0.770041
CH-107	2y	1.11048	-0.932155	4.45003	43.3087	53.0518	95.3149
CH-108	2y	0.75383	-0.186431	8.19486	-0.851098	91.4242	2.47224
CH-109	2y	1.38607	1.22396	2.08316	28.7833	62.6003	66.9774
CH-110	2y	5.01743	0.948367	7.09249	59.7309	92.3969	3.63946
CH-111	2y	2.36099	1.36122	2.22256	29.5547	21.3566	1.66885
CH-112	2y	1.24017	-0.235065	3.25039	-0.705196	51.301	3.91505
CH-113	2y	-1.19154	-0.883521	1.01321	34.4735	61.3196	51.1875
CH-114	2y	2.40739	-0.202642	2.00211	86.2689	45.5946	35.1058
CH-115	2y	-0.997001	7.62746	-1.11048	1.20775	-0.75383	39.2883
CH-116	2y	-0.788887	-1.37198	-0.720288	-1.52632	-1.28623	-0.754588
CH-117	2y	0.188851	-0.776387	2.24523	-0.748409	46.1425	9.28167
CH-118	2y	-0.548791	-0.0685989	-0.342994	20.9741	-0.0171497	26.4277
CH-119	2y	0.548791	-0.325845	97.9935	42.4798	7.73452	19.3449
CH-120	2y	1.34993	-1.7696	41.778	-0.608519	-0.902287	15.7166
CH-121	2y	0.703138	0.994684	45.824	1.14903	56.011	0.58309
CH-122	2y	0.994684	0.377294	0.0342994	3.61859	0.514492	11.0787
CH-123	2y	2.84685	2.65821	2.64106	2.10942	4.92197	2.21231
CH-124	2y	0.102898	-0.257246	0.565941	-1.25193	-0.908935	-0.548791
CH-125	2y	-0.188647	0.463042	3.0012	-0.771737	75.4588	0.171497
CH-126	2y	-0.0685989	-0.240096	0.977534	56.3711	8.04322	102.435
CH-127	2y	1.11473	0.222946	76.522	0.806037	39.3586	46.1842
CH-128	2y	0.137198	0.274395	56.3368	43.9376	4.76762	104.322
CH-129	2y	-0.699838	-1.56118	-1.49965	-0.223025	-2.13028	-0.176882
CH-130	2y	2.02261	0.130739	0.71522	-0.269169	-1.09975	0.28455
CH-131	2y	0.745982	-0.330693	29.2471	28.9856	35.661	0.884411
CH-132	2y	2.08649	2.8951	71.7999	23.9189	3.09725	92.7514
CH-133	2y	1.26345	2.43304	1.22013	6.30279	0.397083	51.9746
CH-134	2y	0.161501	-0.699838	4.66815	71.9757	0.469123	69.1456
CH-135	2y	0.931341	3.28496	23.3124	75.2364	81.3443	104.548
CH-136	2y	1.11513	1.42275	2.22256	44.459	2.88395	82.927
CH-137	2y	1.93032	2.74552	7.12912	0.807506	2.48404	5.23725
CH-138	2y	-0.315312	0.0384527	0.899792	4.25286	-0.192263	1.2997
CH-139	2y	-0.642553	-1.10461	30.9942	-1.35008	95.1917	-0.916901
CH-140	2y	-0.684457	-0.699838	-0.776744	62.0088	-0.484504	47.5813
CH-001	3y	0.0195848	-0.156678	2.48727	4.2499	64.9628	32.0407
CH-002	3y	0.587544	0.215433	2.50685	12.1817	69.2127	58.9503
CH-003	3y	1.91931	0.391696	2.31101	44.1246	112.652	107.481
CH-004	3y	0.97924	-1.03799	1.21426	45.045	68.3901	24.8923
CH-005	3y	0.607129	1.52761	114.61	32.8633	112.064	55.425
CH-006	3y	0.156678	-0.881316	0.293772	0.724638	31.179	-0.665883
CH-007	3y	1.72346	2.0564	127.712	121.563	94.1246	62.4559
CH-008	3y	0.587544	0.783392	106.678	26.2241	92.5186	68.9385
CH-009	3y	0.48962	0.372111	3.79945	82.0407	100.862	68.7622
CH-010	3y	2.66353	2.68312	126.498	6.63925	108.715	55.092
CH-011	3y	-0.254602	-0.881316	37.0153	18.1355	70.3486	12.3188
CH-012	3y	-0.097924	1.17509	-0.0195848	6.14963	43.537	21.5433
CH-013	3y	1.52761	-1.23384	1.89973	3.15315	66.2358	52.4481
CH-014	3y	1.04204	0.341358	1.61696	6.97089	86.9925	22.6195
CH-015	3y	0.28746	0.179662	25.4042	34.567	87.2979	33.2734
CH-016	3y	2.48304	-0.132895	3.07057	4.11975	68.0632	26.642
CH-017	3y	2.53324	2.94646	3.71901	5.80309	61.0313	3.52138
CH-018	3y	1.88645	0.485088	4.49156	96.1912	68.4333	79.5724
CH-019	3y	0.628818	-0.305426	5.44377	88.9687	44.4305	91.2325
CH-020	3y	1.35008	2.43304	67.5836	18.3886	43.8596	68.1323
CH-021	3y	-0.807506	-1.73037	43.6899	0.745982	67.0691	13.2046
CH-022	3y	1.58103	0.80848	2.92849	18.2178	55.7133	25.3503
CH-023	3y	0.359324	0.197628	6.23428	5.17427	50.3054	53.5393
CH-024	3y	0.107797	-1.06001	31.2612	15.5228	41.8972	28.9616
CH-025	3y	-0.745982	-0.745982	6.52926	15.9579	50.7498	12.8816
CH-026	3y	0.988142	0.107797	-0.14373	0.934244	0.395257	17.5889
CH-027	3y	0.610852	-0.0179662	4.85088	32.986	74.4341	47.3769
CH-028	3y	1.97628	2.04815	3.8807	11.0313	88.8609	7.24039
CH-029	3y	1.70095	0.970701	57.022	45.0352	53.9407	56.1849
CH-030	3y	0.471992	-0.703535	1.38035	17.1253	56.3096	39.0329
CH-031	3y	0.739158	1.32692	23.1632	2.52026	65.1794	25.5321
CH-032	3y	1.07757	-0.222638	13.7234	33.084	98.2545	49.3276
CH-033	3y	0.596669	-0.846024	23.6798	1.36254	59.3018	31.481
CH-034	3y	3.21489	0.739158	90.7561	16.6622	4.31917	40.0303
CH-035	3y	-0.400748	-1.11319	76.9703	31.855	37.5011	36.7887
CH-036	3y	-0.187016	-0.685724	67.5305	1.34473	30.6973	43.2897
CH-037	3y	-0.917268	-1.2913	9.89402	23.6441	39.4069	17.0184
CH-038	3y	0.169205	-0.667913	0.204827	52.3199	-0.115772	30.0739
CH-039	3y	1.20224	-0.721347	1.48722	7.07988	41.7758	70.5228
CH-040	3y	-0.0267165	-0.899457	0.240449	77.1841	-0.0267165	48.3124
CH-041	3y	0.756969	-0.293882	74.1206	37.6258	31.196	17.909
CH-042	3y	1.03022	1.78571	46.4801	11.1607	50.0172	37.7404
CH-043	3y	1.90591	1.28777	2.12912	7.16003	55.3228	34.8214
CH-044	3y	3.21085	3.125	3.48558	15.0584	68.2177	34.1174
CH-045	3y	-0.137363	-0.291896	13.9938	-0.566621	39.9725	-0.206044
CH-046	3y	0.772665	0.206044	2.52404	88.908	47.5446	48.3345
CH-047	3y	6.8853	7.67514	3.72596	61.3324	5.25412	5.49451
CH-048	3y	-0.53228	-0.841346	1.57967	-0.291896	44.3166	23.0254
CH-049	3y	3.4169	5.11676	8.67102	68.4238	61.7273	23.8668
CH-050	3y	-0.326236	-0.171703	0.360577	49.3304	0.463599	0.394918
CH-051	3y	0.669643	2.11195	-0.103022	4.72184	78.1078	22.4073
CH-052	3y	0.446429	0.738324	2.98764	6.8853	85.6456	26.6655
CH-053	3y	-0.858516	-0.635302	2.91896	1.06456	49.9657	13.1181
CH-054	3y	0.961538	0.463599	0	0.824176	1.28777	1.51099
CH-055	3y	-0.204801	-1.237	4.48104	50.471	52.732	47.653
CH-056	3y	0.499713	0.0573441	0.630786	57.9258	47.653	19.1775
CH-057	3y	1.7449	1.25338	1.36807	9.56009	1.41722	62.1856
CH-058	3y	0.281568	0.223811	40.6685	45.8667	62.3276	18.3741
CH-059	3y	0.548865	0.221185	0.925698	96.9853	0.335873	39.0677
CH-060	3y	0.382644	0.194932	1.07573	0.888023	-0.454841	25.7527
CH-061	3y	-0.155648	-0.450561	1.67936	4.80872	39.4118	37.6423
CH-062	3y	6.80757	5.77537	8.28213	28.4181	92.2503	75.4731
CH-063	3y	4.28443	-0.64717	0.303105	8.39682	15.1798	32.6944
CH-064	3y	4.20251	2.90817	2.99009	22.5526	5.00532	63.7749
CH-065	3y	1.85959	0.204801	1.71213	13.9182	32.6616	76.6691
CH-066	3y	2.31834	0.106496	41.3287	18.1453	37.3638	1.04039
CH-067	3y	-0.385025	-1.71213	1.61383	0.172032	61.9399	54.2558
CH-068	3y	0.712706	-1.10592	75.6697	43.3276	4.46465	92.5125
CH-069	3y	4.21483	3.32563	5.88654	5.86875	74.8177	15.0987
CH-070	3y	-0.248977	-1.1204	77.7165	62.6534	44.6559	43.3221
CH-071	3y	0.764716	-0.622444	-0.497955	0.0533523	-0.39125	21.3409
CH-072	3y	0.180492	0.180492	1.72551	23.5579	30.8642	17.089
CH-073	3y	0.0711364	-0.0533523	59.5412	15.7745	72.3991	37.0976
CH-074	3y	0.986221	-0.412674	3.35035	2.09135	40.8407	10.121
CH-075	3y	2.18744	0.515739	76.5783	79.4416	58.2607	121.074
CH-076	3y	3.93029	3.23671	5.8154	73.7151	6.29557	110.973
CH-077	3y	2.93068	0.846331	4.32958	1.18207	48.2549	2.76282
CH-078	3y	-1.13818	-2.3475	4.83728	-0.373466	67.1705	50.5246
CH-079	3y	-0.569091	-0.960341	107.647	-0.818069	54.8995	-0.177841
CH-080	3y	-0.711364	-0.69358	0.569091	20.9497	1.92068	91.2147
CH-081	3y	2.31193	0.711364	20.7185	17.9086	1.20932	34.4834
CH-082	3y	-0.426818	-1.84955	61.533	3.30784	22.7992	31.3
CH-083	3y	0.993099	1.21192	39.9764	20.8382	18.0104	47.4331
CH-084	3y	0.168322	-1.21192	9.37553	59.3839	67.6485	85.457
CH-085	3y	-0.353765	-0.743629	5.92737	97.502	51.0649	92.1161
CH-086	3y	1.43074	0.723784	3.13079	61.4038	30.8702	56.573
CH-087	3y	5.20114	3.41693	2.96246	6.76654	4.74668	53.0382
CH-088	3y	-0.673287	-1.76738	60.0236	34.203	-0.0168322	-1.4139
CH-089	3y	1.61589	0.0673287	0.437637	92.0889	0.454469	66.3861
CH-090	3y	3.60209	1.53173	4.22488	71.1496	27.4533	23.5819
CH-091	3y	2.407	-0.15149	2.407	88.9244	14.745	43.3092
CH-092	3y	0.38714	-1.4644	2.42383	0.471301	62.885	17.6401
CH-093	3y	2.35651	0.53863	3.28228	16.3272	59.0136	47.3658
CH-094	3y	5.19096	11.5443	11.732	90.9898	78.0088	85.6184
CH-095	3y	-0.185154	-0.757448	29.894	0.959434	33.4792	-0.218818
CH-096	3y	1.71688	-1.61589	22.9759	18.1283	35.3308	10.0825
CH-097	3y	-0.592171	-0.28455	0.315312	2.91471	36.1378	39.3986
CH-098	3y	1.14793	0.353765	16.9735	21.5075	0.194932	47.0941
CH-099	3y	-1.26894	-1.5458	-1.42275	-1.22279	-2.08413	2.56095
CH-100	3y	21.984	22.4605	22.7637	72.0598	42.6901	38.4016
CH-101	3y	0.0336644	-0.504965	66.8238	54.7383	0.117825	31.7455
CH-102	3y	-0.380968	-0.948367	-0.397179	0.380968	-0.429602	25.6221
CH-103	3y	2.92616	1.66167	12.1342	13.7067	78.1795	67.4475
CH-104	3y	-0.559293	-1.06185	51.074	66.9288	60.0551	93.2236
CH-105	3y	-0.364756	-0.559293	1.92105	-0.818676	62.2437	-0.0405285
CH-106	3y	-1.38607	-1.67788	-0.75383	-1.30502	-1.46713	18.6026
CH-107	3y	0.721407	-1.28881	2.52087	2.92616	42.4333	42.3036
CH-108	3y	1.33744	1.01321	6.6872	0.802464	100.551	2.78025
CH-109	3y	0.316122	0.462025	0.721407	23.5308	53.9758	76.5097
CH-110	3y	3.08827	-0.0243171	6.47645	48.9989	96.4659	2.26149
CH-111	3y	-0.0999769	-0.361455	0.822887	21.5104	8.75952	-0.14612
CH-112	3y	1.4185	0.899733	8.84332	12.8637	80.3518	34.4573
CH-113	3y	-0.267488	-0.591716	0.283699	16.3654	34.7816	33.3549
CH-114	3y	1.12669	-0.851098	57.5424	89.9651	73.9321	30.6152
CH-115	3y	-1.15911	2.2777	-1.27259	0.0081057	-0.948367	25.1682
CH-116	3y	0.0857486	-0.120048	0.703138	-0.857486	-0.58309	1.09758
CH-117	3y	-1.8955	-1.32196	-0.300762	16.6119	26.7679	16.8917
CH-118	3y	-0.0171497	0.771737	33.4248	12.8623	1.66352	27.491
CH-119	3y	0.891785	3.207	72.166	61.173	1.37198	52.1694
CH-120	3y	0.314751	-1.19606	72.6796	11.0862	0.412674	29.104
CH-121	3y	1.21763	1.68067	31.0581	0.737438	81.3754	1.18333
CH-122	3y	2.38381	0.171497	1.21763	12.5364	5.8652	15.6577
CH-123	3y	3.44709	2.8983	3.2413	7.78597	5.64226	23.0492
CH-124	3y	-0.360144	-0.463042	0.394443	-1.38913	31.4011	-0.908935
CH-125	3y	-0.61739	1.98937	3.0698	-1.68067	82.5416	12.8451
CH-126	3y	0.840336	0.685989	108.764	24.0782	87.3092	83.6906
CH-127	3y	0.60024	-0.0685989	47.1103	8.36906	21.7115	44.0233
CH-128	3y	3.56714	1.45773	70.5711	1.42343	62.9566	41.348
CH-129	3y	0.00769053	0.0230716	2.1149	-0.992079	80.9736	-0.00769053
CH-130	3y	1.63808	-0.115358	3.45305	-0.807506	66.2847	0.223025
CH-131	3y	0.115358	0.57679	15.8502	42.0441	21.4489	1.63808
CH-132	3y	1.37896	1.76883	110.18	8.41095	82.1818	40.7841
CH-133	3y	1.26345	4.91661	1.26345	20.54	1.29233	56.2198
CH-134	3y	1.09975	0.607552	15.4503	42.8901	71.745	36.3839
CH-135	3y	0.353765	0.758068	9.03184	17.1035	62.3854	76.5504
CH-136	3y	0.976698	0.14612	93.5092	72.837	64.0083	102.584
CH-137	3y	0.961317	2.1918	4.69892	0.00769053	55.9179	3.60686
CH-138	3y	-0.546028	-0.884411	23.8637	3.02238	46.7507	-0.0230716
CH-139	3y	-1.29233	-1.52336	55.1657	-2.12981	77.9077	-1.98542
CH-140	3y	0.223025	-0.945936	2.96086	32.2464	61.5012	14.9427

## Sheet: Supplementary figure 8
Supplementary figure 8
code	timepoint	SC2-S1-mFc	MERS-S1-mFc	229E-S1-mFc	HKU1-S1-mFc	NL63-S1-mFc	OC43-S1-mFc
VAC-001	0d	8.94741	6.25928	50.0508	24.7949	44.3307	29.1553
VAC-002	0d	0.514328	-0.440852	65.2902	57.4137	75.6356	61.058
VAC-003	0d	-1.35188	-1.82074	69.4772	71.0401	83.8556	56.9743
VAC-004	0d	-0.242244	-0.945534	64.7105	26.4515	69.3678	23.8259
VAC-005	0d	0.867391	-0.210987	37.3603	43.0335	67.4299	26.3265
VAC-006	0d	-0.75799	-1.97703	54.5831	34.5628	36.7664	29.0771
VAC-007	0d	0.226616	-0.601704	68.8364	58.9904	52.2544	45.1434
VAC-008	0d	3.10229	1.17996	67.0079	39.5327	50.1446	38.9388
VAC-009	0d	-0.146951	-1.52829	72.1675	62.5716	81.2638	80.5437
VAC-010	0d	2.01323	1.30786	71.6385	44.6289	73.9162	58.0896
VAC-011	0d	0.396767	-0.529023	97.4578	56.0029	84.4232	48.5378
VAC-012	0d	2.35211	-1.14871	53.0671	10.7447	41.33	45.2684
VAC-013	0d	3.70316	0.8964	26.8038	40	67.3475	39.6326
VAC-014	0d	4.395	4.18533	83.2147	29.0554	76.6182	46.587
VAC-015	0d	-0.586075	-1.14871	46.8	36.4851	52.1607	30.1399
VAC-016	0d	2.10206	1.27374	16.2773	23.3727	24.4979	44.5182
VAC-017	0d	-0.411462	-1.32256	58.3101	45.3343	75.7237	57.0463
VAC-018	0d	0.398531	-0.367274	51.9575	42.2833	34.6878	44.5964
VAC-019	0d	4.77456	4.58701	62.9288	52.5826	34.2346	35.0316
VAC-020	0d	1.66774	1.79602	57.569	29.8108	45.6543	58.0981
VAC-021	0d	2.21296	1.10648	68.0885	85.8563	86.2091	90.5388
VAC-022	0d	0.577293	-0.609365	78.8807	87.2354	71.3438	81.3342
VAC-023	0d	0.978191	0.561257	79.1693	12.5241	69.3554	51.5394
VAC-024	0d	0.689545	-0.994227	73.0276	25.6254	37.8929	51.0423
VAC-025	0d	3.22322	2.40539	54.9872	29.5382	53.7845	27.9666
VAC-026	0d	0.898012	-1.15459	16.501	39.5606	51.6196	32.6171
VAC-027	0d	0.673509	0.593329	42.5112	62.0269	42.5754	97.4503
VAC-028	0d	0.753688	0.176395	71.0552	62.3316	53.6883	66.1963
VAC-029	0d	-0.0320718	-0.176395	24.1822	10.7761	18.0083	17.9923
VAC-030	0d	0.336754	-0.994227	61.3214	54.8589	25.3047	26.1065
VAC-031	0d	2.02053	-0.561257	39.4323	15.9237	35.7601	23.3804
VAC-032	0d	2.36138	2.24182	37.2142	30.13	52.6678	30.1898
VAC-033	0d	0.593329	-0.769724	44.0186	20.6863	35.2951	16.5491
VAC-034	0d	0.740871	-0.599753	47.7509	51.8257	60.1341	80.7197
VAC-035	0d	-0.546834	-1.8169	6.87952	43.0764	12.3302	13.3004
VAC-036	0d	0.617393	-0.740871	79.432	56.1122	74.7045	50.0617
VAC-037	0d	4.21591	1.16423	70.5239	23.7255	23.2316	35.5442
VAC-038	0d	1.41118	3.22808	30.9049	16.5461	25.4542	31.4341
VAC-039	0d	-0.82907	-1.86982	26.9889	11.7657	33.1981	14.0942
VAC-040	0d	4.16299	-1.94038	91.0743	17.6574	65.0379	46.3045
VAC-041	0d	5.1861	-2.27553	83.7361	42.2826	71.794	64.4911
VAC-042	0d	5.87405	1.16423	18.5747	30.9755	46.6043	49.2679
VAC-043	0d	3.05634	2.31443	29.0554	18.7009	33.0714	26.3458
VAC-044	0d	4.44523	0.599753	70.5768	84.2829	71.7763	78.5853
VAC-045	0d	2.39901	0.670312	24.9074	35.7735	31.1342	21.5382
VAC-046	0d	-0.987829	-2.06386	63.3092	32.369	49.7619	43.1293
VAC-047	0d	0.335146	0.647948	61.4508	51.5305	60.5571	44.5148
VAC-048	0d	2.49497	1.34803	58.6356	47.9407	74.9013	60.8848
VAC-049	0d	0.230878	-0.394727	24.1677	83.4066	53.5414	76.2121
VAC-050	0d	0.215983	-0.424518	28.83	26.5957	36.7692	13.8899
VAC-051	0d	1.00803	-0.491917	19.5235	17.0881	63.1832	23.2975
VAC-052	0d	-0.558576	-1.58636	28.0107	62.2254	21.4568	44.6339
VAC-053	0d	0.454308	0.275564	51.6348	12.1025	45.5277	57.9206
VAC-054	0d	-0.409622	-1.21397	13.6814	40.4037	54.5989	50.0856
VAC-055	0d	2.22686	0.752216	27.5341	15.0964	51.1879	34.7583
VAC-056	0d	-0.558576	-0.484099	24.9125	15.6178	18.4628	1.78
VAC-057	0d	-0.32025	0.558576	20.0566	17.6436	67.1557	25.4636
VAC-058	0d	-0.379832	-0.916065	42.3103	36.2032	71.3413	71.8627
VAC-059	0d	0.022343	-1.02033	77.3739	26.3573	98.9722	63.1042
VAC-060	0d	1.04113	0.273084	16.6923	24.697	56.5967	42.5499
VAC-061	0d	0.439413	-0.588367	36.4266	37.3948	47.1066	54.3606
VAC-062	0d	5.04876	3.20856	68.3548	13.9824	75.6999	13.6049
VAC-063	0d	3.82196	1.93457	40.7518	36.3794	71.123	45.9893
VAC-064	0d	4.2938	4.19943	63.8251	72.8531	79.7735	96.9173
VAC-065	0d	-0.298909	-1.30025	27.4996	43.9845	53.3553	72.7694
VAC-066	0d	1.77729	0.361749	47.4206	56.4486	53.2243	86.3165
VAC-067	0d	0.408934	-0.581944	53.4445	20.7612	56.7159	66.436
VAC-068	0d	1.13243	2.9569	40.044	40.8934	55.7408	49.308
VAC-069	0d	-0.707641	-0.516816	56.0627	31.8438	32.0029	93.1303
VAC-070	0d	6.88896	4.18371	34.0516	26.9896	56.7002	55.8037
VAC-071	0d	0.405502	-0.00795102	81.0766	63.8547	94.3707	104.071
VAC-072	0d	1.16389	-0.330293	80.2925	49.9056	84.4448	79.1601
VAC-073	0d	19.5659	13.5263	57.0462	48.5687	81.252	59.8459
VAC-074	0d	0.110098	-0.927965	25.4797	29.7106	40.5631	40.5473
VAC-075	0d	0.393205	-0.990878	29.4118	27.1784	65.8855	39.5407
VAC-076	0d	1.3369	-0.676313	21.0601	38.1567	36.5524	69.9748
VAC-077	0d	2.50079	1.9503	47.3419	47.6408	77.1154	78.9556
VAC-078	0d	-1.47094	-2.23424	30.6671	36.7576	60.2131	21.5393
VAC-079	0d	0.798358	-0.524174	32.5875	27.2813	57.6511	65.8282
VAC-080	0d	-0.834857	-1.00978	50.004	62.6779	55.9672	76.5445
VAC-081	0d	3.10472	1.81445	67.5217	30.4424	64.1186	57.0544
VAC-082	0d	3.0886	2.04025	54.1835	81.0696	66.2314	67.2637
VAC-083	0d	0.628131	-0.977976	30.9851	76.6399	69.6748	76.624
VAC-084	0d	0.3896	-2.18653	13.0635	29.4267	17.6274	40.7013
VAC-085	0d	-0.3896	-2.10702	50.2584	72.6167	21.8892	67.4167
VAC-086	0d	-0.93027	-1.51865	68.7684	64.4589	38.9839	84.098
VAC-087	0d	-0.314505	-1.47575	54.6512	17.4913	69.07	26.5555
VAC-088	0d	0.373698	-0.993878	63.9819	90.5701	87.3102	95.3884
VAC-089	0d	1.63704	-0.524174	54.4577	21.1041	36.9906	50.6352
VAC-090	0d	-0.739192	-1.29172	48.2864	31.621	71.2686	44.7622
VAC-091	0d	1.007	1.21181	40.9797	73.801	80.3891	80.5598
VAC-092	0d	1.35145	0.410662	54.0357	25.2595	42.5969	45.2102
VAC-093	0d	0.276264	0.455462	57.545	32.9351	60.0986	15.299
VAC-094	0d	1.39956	12.084	23.1439	48.7967	18.5015	27.3255
VAC-095	0d	6.28094	1.72384	49.872	62.2461	40.5359	44.6663
VAC-096	0d	1.02407	2.0652	73.5962	53.6781	45.5026	48.7626
VAC-097	0d	0.231464	-1.32159	36.9223	32.5767	46.9574	46.7184
VAC-098	0d	0.699778	0.477897	39.3412	26.8305	73.7839	51.7665
VAC-099	0d	-0.15322	2.8628	43.6194	45.6193	45.6838	20.2654
VAC-100	0d	-0.921659	-0.904591	68.6124	70.4216	91.5515	88.1038
VAC-101	0d	1.86039	2.25294	92.4731	69.6877	66.6325	84.0246
VAC-102	0d	4.11333	0.716846	47.1753	70.8141	41.7819	59.7713
VAC-103	0d	14.2516	13.3299	52.7394	53.149	72.5721	81.9423
VAC-104	0d	1.79832	-0.475789	52.7481	32.1198	50.3288	43.2968
VAC-105	0d	1.08266	-0.798925	41.3126	4.83088	51.8405	10.6698
VAC-106	0d	1.38132	0.0821325	26.8722	25.3939	39.4012	65.4297
VAC-107	0d	0.216531	0.00746659	35.4738	44.0603	36.3249	17.5241
VAC-108	0d	0.410662	0.425595	30.5159	29.7245	13.3129	29.4109
VAC-109	0d	0.0241927	-0.685459	49.9095	25.6362	42.071	47.3128
VAC-110	0d	1.67998	1.45598	31.6061	36.1756	57.3957	57.0223
VAC-111	0d	7.42448	5.25687	33.2992	38.2488	56.7674	57.8938
VAC-112	0d	1.31447	-0.330633	58.764	4.00792	55.7641	16.4752
VAC-113	0d	9.81416	0.879	28.3457	37.7164	33.7649	37.8454
VAC-001	2D	104.188	6.66562	51.051	26.811	37.5947	29.7804
VAC-002	2D	100.22	-0.720059	62.3806	63.424	74.6216	59.5298
VAC-003	2D	104.97	-1.75822	70.8838	76.4789	77.8854	61.9598
VAC-004	2D	96.3116	-1.14871	59.5999	23.7165	68.4926	20.2
VAC-005	2D	103.579	-0.445417	35.5005	42.4553	56.8024	25.8889
VAC-006	2D	98.906	-2.10206	41.1581	24.873	29.9367	19.4499
VAC-007	2D	117.02	-0.070329	64.1478	59.5374	38.4856	42.4084
VAC-008	2D	108.861	0.836133	63.6165	35.0473	45.9092	34.9535
VAC-009	2D	97.4431	-0.999265	76.385	67.23	80.1323	84.7759
VAC-010	2D	109.199	2.01323	91.4181	48.9346	73.5195	58.6481
VAC-011	2D	106.642	-0.837619	95.3417	55.9589	82.939	50.4923
VAC-012	2D	104.782	-1.25811	53.0671	11.2917	39.9859	43.7837
VAC-013	2D	106.672	-9.76996e-15	22.6598	36.1205	64.2322	37.3843
VAC-014	2D	110.004	3.86276	82.3438	27.3296	71.9248	54.4577
VAC-015	2D	103.954	-1.13308	50.8635	37.2509	52.3169	33.2969
VAC-016	2D	108.783	0.570446	12.7295	18.8716	23.904	35.4224
VAC-017	2D	108.009	-1.01396	44.673	34.0191	65.5988	46.892
VAC-018	2D	110.206	-0.617332	46.0811	38.2824	33.2812	38.9544
VAC-019	2D	114.722	7.49394	71.0088	60.1313	28.1082	41.9708
VAC-020	2D	105.436	1.49134	50.2886	24.3906	38.7428	49.0058
VAC-021	2D	110.728	-4.2e-10	59.9743	76.1867	80.0834	83.7075
VAC-022	2D	112.171	-0.721616	75.7056	87.2354	70.4458	82.8576
VAC-023	2D	92.6235	0.0320718	67.7197	7.61706	58.4509	46.7447
VAC-024	2D	62.0911	-1.20269	62.8127	19.5478	30.8852	42.431
VAC-025	2D	82.6331	0.176395	37.9891	19.8364	39.6568	21.2155
VAC-026	2D	105.5	-1.26684	15.5067	35.4875	47.2739	30.5965
VAC-027	2D	103.319	0.304682	44.4355	61.2251	41.1963	99.2784
VAC-028	2D	102.87	0.577293	67.1584	62.5882	53.8486	63.6626
VAC-029	2D	101.379	-1.2508	18.6498	8.62733	14.0154	16.533
VAC-030	2D	97.0494	-1.09044	60.1988	53.143	24.6953	22.6588
VAC-031	2D	99.3425	-0.561257	36.5619	14.8172	34.3169	20.3977
VAC-032	2D	107.129	2.7948	40.2929	32.1178	55.9857	32.4615
VAC-033	2D	94.4195	-1.01026	38.2777	16.052	29.009	12.8768
VAC-034	2D	112.877	0.282237	55.7594	55.6183	68.5306	85.7647
VAC-035	2D	114.835	-0.84671	12.6654	53.5015	19.6155	18.4689
VAC-036	2D	121.503	-1.19951	66.0258	42.1591	65.9728	34.6446
VAC-037	2D	117.199	-0.88199	46.622	13.7943	12.6477	21.4853
VAC-038	2D	114.412	4.05715	33.0217	18.363	27.3593	33.6567
VAC-039	2D	101.729	-2.41665	24.5722	10.5133	30.9049	13.9531
VAC-040	2D	117.834	-1.4641	101.94	24.5899	77.8973	59.4638
VAC-041	2D	124.29	-2.31081	72.1291	33.3921	63.7149	54.1365
VAC-042	2D	114.994	-0.511554	11.9421	21.4676	31.9633	34.1683
VAC-043	2D	108.972	1.13706	22.7976	16.1526	27.9425	21.975
VAC-044	2D	129.229	-0.511554	67.5251	78.3207	67.5957	75.3925
VAC-045	2D	107.232	0.652672	23.8666	35.9675	30.4286	20.6738
VAC-046	2D	120.797	-1.94038	67.7192	36.0557	55.6006	45.5107
VAC-047	2D	102.279	-0.811797	56.3119	46.9129	56.297	40.925
VAC-048	2D	106.837	1.31824	57.7717	48.5812	73.2181	60.5124
VAC-049	2D	112.453	-0.394727	18.6415	77.0314	46.9576	67.9005
VAC-050	2D	104.841	-0.439413	30.6323	30.4387	36.7692	16.5711
VAC-051	2D	110.746	0.00806422	24.7975	20.3944	65.3121	24.7491
VAC-052	2D	85.4472	-1.63104	26.5212	43.7551	19.58	37.7374
VAC-053	2D	114.061	-0.201087	48.5365	11.1641	43.4125	57.2205
VAC-054	2D	105.347	-1.4523	11.9684	36.7692	51.0687	45.6468
VAC-055	2D	106.39	0.454308	27.9958	15.305	51.4709	34.9818
VAC-056	2D	105.66	-0.364936	26.551	16.9882	19.0139	1.64594
VAC-057	2D	115.193	-0.692634	20.3396	18.1947	65.7407	26.4616
VAC-058	2D	108.997	-1.1395	43.9786	36.4564	74.5438	71.4158
VAC-059	2D	94.5483	-0.916065	86.1771	35.801	102.875	72.101
VAC-060	2D	101.109	0.170678	17.7505	24.7995	58.9691	43.1302
VAC-061	2D	110.576	-0.51389	39.212	41.0591	48.6259	57.0865
VAC-062	2D	92.4505	2.78389	69.7704	13.9981	75.6055	13.3218
VAC-063	2D	103.444	0.26738	29.0028	26.5807	53.9321	35.7031
VAC-064	2D	115.508	3.2872	57.754	66.3102	79.1758	92.0101
VAC-065	2D	109.984	-1.01629	25.5268	37.0797	48.5727	71.7382
VAC-066	2D	87.8893	-0.503303	32.4473	41.491	37.386	67.7257
VAC-067	2D	104.829	-1.00661	47.9711	18.0874	53.822	56.9519
VAC-068	2D	108.194	1.06952	30.2611	29.223	40.7833	33.1865
VAC-069	2D	112.594	-0.803053	54.0113	31.1919	30.683	92.5101
VAC-070	2D	103.775	2.87826	31.3149	24.2529	51.4785	50.5977
VAC-071	2D	119.035	-0.0556572	82.4441	64.4748	90.8722	102.576
VAC-072	2D	102.8	-1.32117	58.3202	35.1997	67.5212	63.5105
VAC-073	2D	113.621	12.2366	56.0082	46.1309	81.3935	56.9204
VAC-074	2D	88.2196	-0.754954	35.2469	38.8802	48.3171	47.8452
VAC-075	2D	111.545	1.99748	27.9176	25.8886	64.8317	41.1922
VAC-076	2D	55.4891	-1.65146	9.54703	17.2696	18.9682	37.6062
VAC-077	2D	117.757	2.04467	46.9173	46.7443	74.8349	79.0028
VAC-078	2D	97.9804	-2.32965	32.0824	39.5722	62.3122	22.8274
VAC-079	2D	103.778	-0.524174	36.3132	30.1682	58.3124	68.8765
VAC-080	2D	121.309	-0.325992	58.6388	69.4204	61.5807	84.734
VAC-081	2D	105.456	2.28217	76.4891	37.6196	71.199	63.2638
VAC-082	2D	113.294	0.282248	37.6196	66.3443	51.7481	49.8127
VAC-083	2D	101.924	-1.28011	29.5698	74.6998	63.1073	71.5194
VAC-084	2D	103.928	-2.36145	13.0476	31.3827	18.2317	42.6731
VAC-085	2D	116.554	-1.85259	46.4101	68.7843	19.9332	64.8565
VAC-086	2D	108.714	-1.23241	68.7366	64.4271	38.2524	83.7799
VAC-087	2D	107.117	-1.13706	53.6351	17.9106	67.0701	25.12
VAC-088	2D	107.538	-1.72537	56.2694	87.819	84.2888	92.6692
VAC-089	2D	104.569	-0.556431	50.0869	17.8945	34.8455	46.6999
VAC-090	2D	97.3867	-1.63518	43.1643	25.5581	63.578	36.8327
VAC-091	2D	118.945	-0.0512033	31.9338	62.7752	71.1555	64.5844
VAC-092	2D	103.42	0.0223998	56.8133	27.7085	45.2102	40.8348
VAC-093	2D	96.9835	0.410662	56.9925	35.1602	63.0255	15.8516
VAC-094	2D	115.702	8.34613	19.4572	40.1434	15.3268	22.7001
VAC-095	2D	112.408	-0.494965	26.5745	35.0913	22.3588	24.0314
VAC-096	2D	113.466	4.1304	81.4815	61.5805	41.8672	54.0536
VAC-097	2D	106.72	-0.873591	42.0444	38.2961	51.6314	50.5712
VAC-098	2D	113.381	0.699778	38.4707	25.3456	73.2378	51.647
VAC-099	2D	95.7142	3.05634	43.1033	46.716	44.9903	20.6041
VAC-100	2D	98.481	-1.38249	59.8737	62.3144	85.8338	80.5598
VAC-101	2D	112.511	-0.290152	54.5144	40.4165	39.2217	53.644
VAC-102	2D	120.328	1.22888	55.3166	81.0889	52.9101	66.9398
VAC-103	2D	111.299	7.81703	39.3753	36.5421	55.2483	76.7366
VAC-104	2D	99.7625	-1.05641	43.2323	22.8782	38.8454	34.6358
VAC-105	2D	104.316	0.574927	37.2657	4.89061	51.6165	8.92257
VAC-106	2D	107.93	-0.58986	26.7229	30.6205	41.895	77.869
VAC-107	2D	101.015	-1.33652	38.1767	45.464	39.7745	18.3753
VAC-108	2D	101.613	0.440529	31.5613	30.7847	16.1353	32.6962
VAC-109	2D	104.085	-1.26608	46.6354	23.1362	36.8454	40.1034
VAC-110	2D	99.8357	0.485328	27.4994	29.8738	51.7808	50.3621
VAC-111	2D	108.944	4.62536	31.5583	33.76	51.2203	55.8457
VAC-112	2D	111.133	-0.266119	58.0705	3.9434	55.0706	15.5075
VAC-113	2D	108.182	0.104835	23.0717	32.4907	29.4586	35.3939
VAC-001	3D	110.721	13.3859	74.2908	45.5654	46.6437	47.8003
VAC-002	3D	109.978	1.99853	70.5364	63.2035	75.4298	66.7597
VAC-003	3D	104.11	-1.43002	93.2015	88.5442	77.5416	84.9027
VAC-004	3D	118.504	-0.632961	65.32	26.6547	65.7576	21.9661
VAC-005	3D	109.362	0.070329	39.939	47.222	68.1957	29.2178
VAC-006	3D	108.752	-1.66445	50.2227	33.1562	40.5173	25.6388
VAC-007	3D	114.488	0.320388	60.2876	55.7709	43.7368	36.7039
VAC-008	3D	115.769	3.69618	79.4483	44.6276	49.41	48.1754
VAC-009	3D	102.381	-0.999265	79.809	69.2432	88.7877	85.9515
VAC-010	3D	108.038	3.07127	79.1918	42.1308	69.8016	53.1521
VAC-011	3D	107.48	-0.837619	88.7436	49.8751	81.1462	46.5393
VAC-012	3D	112.05	-0.320388	56.8961	42.0489	46.5187	101.094
VAC-013	3D	105.819	3.2917	32.4467	48.7436	74.0044	45.0698
VAC-014	3D	116.068	6.153	98.0206	36.6035	76.6504	54.877
VAC-015	3D	110.346	0.351645	49.285	55.052	61.491	74.9004
VAC-016	3D	112.612	1.72697	16.918	23.3883	30.4056	41.6738
VAC-017	3D	107.48	1.30786	54.9155	38.9273	73.5489	54.2248
VAC-018	3D	117.457	1.7426	65.5701	69.1021	36.9852	104.595
VAC-019	3D	118.317	10.2446	72.3216	62.6475	34.6409	41.3456
VAC-020	3D	113.101	2.51764	62.2514	32.8255	48.0276	59.1084
VAC-021	3D	116.18	2.80629	59.2367	74.5991	79.7306	80.5164
VAC-022	3D	118.281	1.90827	74.118	77.7903	67.6395	81.5106
VAC-023	3D	108.066	0.898012	81.6389	13.839	70.1411	53.4958
VAC-024	3D	104.506	-0.962155	73.9577	26.5876	41.7415	53.6562
VAC-025	3D	109.012	0.673509	35.7601	20.7665	45.0449	21.3117
VAC-026	3D	111.77	-0.465042	14.8974	39.737	50.8659	34.4933
VAC-027	3D	108.323	8.69147	56.2219	64.9294	47.8993	96.3117
VAC-028	3D	110.808	2.14881	75.3849	73.6049	63.2617	72.0334
VAC-029	3D	113.855	-1.20269	20.1411	12.492	14.8493	26.6838
VAC-030	3D	107.168	-0.625401	68.2168	70.9589	31.3663	116.405
VAC-031	3D	113.294	-0.0801796	39.6889	17.5593	38.1174	20.4618
VAC-032	3D	107.174	3.88582	38.9777	28.9045	54.4463	29.9656
VAC-033	3D	107.922	-0.497114	43.8582	19.6921	35.712	16.1963
VAC-034	3D	126.177	5.46834	63.8031	69.4479	75.075	92.6266
VAC-035	3D	120.709	-1.78162	6.86188	33.9742	11.5893	10.3898
VAC-036	3D	133.004	8.80226	97.0542	73.5932	82.6601	64.5793
VAC-037	3D	124.89	1.05839	58.1584	20.2681	18.0984	28.4354
VAC-038	3D	125.119	2.31081	26.7243	12.9476	20.2328	25.2249
VAC-039	3D	122.614	-2.36373	41.3477	17.3928	45.6694	22.2085
VAC-040	3D	131.487	-0.546834	114.729	37.2023	87.1759	80.2611
VAC-041	3D	120.039	-2.04622	78.6558	37.8726	70.0829	59.0933
VAC-042	3D	117.851	-0.934909	8.53766	14.5176	23.6373	25.8776
VAC-043	3D	116.697	2.9757	27.7329	17.9429	34.9423	28.1683
VAC-044	3D	125.401	-1.21715	59.4638	69.7654	63.5738	65.4436
VAC-045	3D	118.557	2.22261	27.9591	40.4657	36.6731	24.1842
VAC-046	3D	126.319	1.12895	81.4959	49.5678	67.0312	58.0702
VAC-047	3D	111.603	-0.335146	60.9146	48.5961	57.146	44.2467
VAC-048	3D	115.104	1.92895	61.6147	49.8175	75.4822	61.4806
VAC-049	3D	115.149	0.424518	21.3972	80.8446	54.7479	75.2588
VAC-050	3D	109.324	-0.0372384	28.5916	27.4894	33.9242	15.8859
VAC-051	3D	118.326	2.16928	51.232	46.2322	84.1663	47.8934
VAC-052	3D	106.465	-1.46719	29.962	44.8872	20.9652	37.2905
VAC-053	3D	113.868	-0.141506	47.3002	9.85328	41.5506	52.5732
VAC-054	3D	112.453	0.126611	14.2921	41.6698	64.2064	49.4303
VAC-055	3D	107.507	-0.022343	23.6613	27.8618	47.5832	71.0285
VAC-056	3D	112.438	0.498995	24.5252	14.6794	18.8948	1.33313
VAC-057	3D	114.165	2.7184	27.5937	13.3835	60.1102	22.8569
VAC-058	3D	111.678	0.215983	46.0043	38.4971	77.4633	76.0036
VAC-059	3D	111.023	-0.0968198	80.2785	39.7632	105.958	78.3124
VAC-060	3D	121.949	1.33129	16.2144	24.9189	55.3166	38.2147
VAC-061	3D	111.618	-0.618157	31.9431	29.9918	39.793	45.7809
VAC-062	3D	113.526	8.35168	61.4816	10.6952	67.4269	10.3806
VAC-063	3D	113.165	4.30953	44.3221	40.8304	67.883	49.0406
VAC-064	3D	110.727	2.76817	59.6099	61.1198	76.6279	91.2708
VAC-065	3D	108.594	-1.19564	24.5554	32.6857	45.3146	65.9244
VAC-066	3D	110.082	0.660585	39.4936	47.3419	44.9984	74.5203
VAC-067	3D	110.333	0.629129	67.1595	31.5508	73.844	78.5782
VAC-068	3D	107.204	0.597672	26.7065	27.6502	38.0151	34.0044
VAC-069	3D	114.821	11.4097	62.2326	38.2206	45.3924	97.3285
VAC-070	3D	115.272	2.48506	27.9333	21.123	53.1928	45.14
VAC-071	3D	115.902	0.850759	79.5977	61.7715	92.8918	101.733
VAC-072	3D	113.794	-1.03806	72.5543	43.0167	77.0525	71.5319
VAC-073	3D	113.526	7.34508	40.5788	32.0226	71.6263	40.28
VAC-074	3D	113.369	-0.157282	45.2501	48.7575	59.1224	62.5983
VAC-075	3D	107.502	-0.975149	20.8399	20.8084	57.0934	28.2951
VAC-076	3D	121.202	1.47845	26.1246	34.5392	43.4571	67.8201
VAC-077	3D	114.281	-0.188739	18.4335	20.1164	43.4099	45.1557
VAC-078	3D	113.612	-2.18653	29.5221	38.634	63.0437	21.1736
VAC-079	3D	115.165	0.749973	39.7969	28.9747	65.296	68.7797
VAC-080	3D	117.031	-0.850759	57.2553	62.8051	58.3207	78.7231
VAC-081	3D	110.472	1.54027	60.6349	24.9749	58.2801	48.1353
VAC-082	3D	113.859	-0.475789	57.0221	67.6507	44.1677	103.52
VAC-083	3D	109.732	-1.26421	32.7821	72.4418	64.6816	74.4772
VAC-084	3D	114.089	-1.66176	13.4929	34.8334	20.4739	44.7722
VAC-085	3D	117.651	-2.07522	45.9012	62.1531	19.488	62.01
VAC-086	3D	116.57	-1.24831	67.2736	60.9923	42.0052	80.9334
VAC-087	3D	111.746	-0.588688	57.7156	19.7654	69.1829	26.2329
VAC-088	3D	113.294	3.4905	54.1226	90.3952	90.0135	90.1248
VAC-089	3D	112.714	0.072578	55.1512	55.6673	42.6839	103.311
VAC-090	3D	100.553	-1.38132	48.0923	26.8125	67.3411	39.446
VAC-091	3D	118.826	1.70678	76.7708	63.0483	83.7344	74.9445
VAC-092	3D	102.121	0.246397	54.2298	25.9613	41.9249	37.1612
VAC-093	3D	110.199	0.649593	50.3621	33.9954	58.9039	16.0308
VAC-094	3D	122.12	13.108	19.9693	65.3866	16.9483	96.7059
VAC-095	3D	123.076	0.819252	35.1596	42.1574	33.0773	35.2791
VAC-096	3D	117.409	2.38949	52.9613	50.7424	25.5334	86.6701
VAC-097	3D	108.826	-0.216531	40.0134	36.4145	48.6747	49.2272
VAC-098	3D	119.116	3.48182	42.0038	26.9159	74.3813	54.2584
VAC-099	3D	96.44	1.54027	36.7809	37.4583	34.8132	14.4753
VAC-100	3D	113.705	0.15361	66.1717	72.1796	90.169	87.0626
VAC-101	3D	126.711	2.18467	65.8133	42.5499	45.1101	59.447
VAC-102	3D	115.566	0.0853388	26.6428	45.6221	28.3154	36.3202
VAC-103	3D	121.949	23.3146	69.5853	61.2733	86.141	98.0372
VAC-104	3D	114.859	3.63696	50.9417	22.0234	58.9575	45.6838
VAC-105	3D	108.407	0.739192	47.3158	6.95139	60.6063	12.7903
VAC-106	3D	108.183	0.201598	24.8264	27.2904	39.2966	73.3592
VAC-107	3D	112.26	0.455462	43.7467	49.0779	53.2293	31.7106
VAC-108	3D	110.722	7.90712	43.7467	41.2977	25.2296	43.7318
VAC-109	3D	106.601	-1.37898	43.2645	25.0071	33.5391	48.2482
VAC-110	3D	111.872	1.27679	29.172	29.8141	51.9301	49.6901
VAC-111	3D	123.093	5.1886	34.9377	37.2931	54.8728	59.2422
VAC-112	3D	106.891	0.104835	64.8121	4.71757	63.7638	18.7009
VAC-113	3D	99.6334	0.249991	24.991	34.3294	28.6683	36.4422
